# Supplementary material for: Active Monitoring for AtriaL FIbrillation (AMALFI): Rationale, protocol, and pilot for a pragmatic, randomized, controlled trial of remote screening for asymptomatic atrial fibrillation
Source: Am Heart J. Author manuscript; Available in PMC 2026 Mar 10. (PMC7618845; doi:10.1016/j.ahj.2025.07.004)
Supplement: D&D_Appendix II [file EMS212696-supplement-D_D_Appendix_II.xlsx]

## Sheet: Contents
	AMALFI: Active Monitoring for Atrial Fibrillation
	Definition and Derivation of Baseline Characteristics and Outcomes
	Appendix II: Code lists
	Tab name	Description
	Contents	Contents (this page)
	Version	Version of workbook
	GP Report PMH	Primary care data extract on past medical history: Definition of Columns
	GP Report Meds 1	Primary care data extract on medications 1 (Anticoagulants to RA inhibitors): Definition of Columns
	GP Report Meds 2	Primary care data extract on medications 2 (Insulins to Vasodilators CCBs): Definition of Columns
	GP Report Referrals, Investig	Primary care data extract on referrals/investigations/interventions/symptoms: Definition of Columns
	GP Report Ethnic, Consults	Primary care data extract on ethnicity/consultations: Definition of Columns
	GP extract codelist	SNOMED/EMIS Codelists used to interrogate the primary care record at 2.5 years
	GP received codes	SNOMED codes contained in the primary care data received at 2.5 years
	Codelists ethnicity	Codelists for defining ethnicity in primary care (SNOMED) and HES-APC
	Codelists clinical conditions	Codelists to define clinical conditions in primary care (SNOMED) and HES-APC (ICD-10/OPCS-4)
	Codelists medication general	Information on derivation and version of BNF codelists for defining medication use
	Codelist Med (Oral anticoag)	BNF Codelist: Any oral anticoagulant drug (excluding rivaroxaban 2.5mg) - for use in NHSBSA
	Codelist Med (Statins)	BNF Codelist: Statins (alone or in combination) - for use in NHSBSA
	Codelist Med (Aspirin Dipyrid)	BNF Codelist: Aspirin or dipyridamole (alone or in combination) - for use in NHSBSA
	Codelist Med (P2Y12)	BNF Codelist: P2Y12 inhibitors - for use in NHSBSA
	Codelist Med (Any RAASI)	BNF Codelist: Any renin-angiotensin-aldosterone system inhibitor (alone or in combination) - for use in NHSBSA
	Codelist Med (Beta blockers)	BNF Codelist: Any beta-adrenoceptor blockers (alone or in combination)- for use in NHSBSA
	Codelist Med (Any diuretic)	BNF Codelist: Any diuretic drug - for use in NHSBSA
	Codelist Med (CCB)	BNF Codelist: Any calcium channel blockers (alone or in combination)- for use in NHSBSA
	Codelist Med (Insulin)	BNF Codelist: Any insulin - for use in NHSBSA
	Codelist Med (PPI H2 blockers)	BNF Codelist: Proton-pump inhibitors or H2-receptor blockers - for use in NHSBSA
	Participating GP Practice	List of GPs participating in the AMALFI trial
	Comments	Additional comments relating to tabs in the document.

## Sheet: Version
	Version History
	Version	Date	Authors	Summary
	1	17th March 2025	Guilherme Pessoa-Amorim, Georgina Buck, Charlie Harper	First released version.

## Sheet: GP Report PMH
Column	Name	Description
A	emis_number	EMIS number
B	nhs_number	NHS number
C	age	Age
D	dob	Date of birth
E	gender	Gender
F	amalfi_study_code_date	AMALFI study participation recorded (date)
G	amalfi_study_code_description	AMALFI study participation recorded (SNOMED description)
H	amalfi_study_code_value	AMALFI study participation recorded (specific study number)
I	amalfi_study_code_code	AMALFI study participation recorded (SNOMED code)
J	smoking_date	Smoking (date)
K	smoking_description	Smoking (SNOMED description)
L	(MERGED COLUMN)	(MERGED COLUMN)
M	smoking_code	Smoking (SNOMED code)
N	bmi_date	Body mass index (date)
O	bmi_description	Body mass index (SNOMED description)
P	bmi_value	Body mass index (value recorded)
Q	bmi_code	Body mass index (SNOMED code)
R	alcohol_date	Alcohol (date)
S	alcohol_description	Alcohol (SNOMED description)
T	alcohol_value	Alcohol (value recorded)
U	alcohol_code	Alcohol (SNOMED code)
V	af_date	Atrial fibrillation (date)
W	af_description	Atrial fibrillation (SNOMED description)
X	af_code	Atrial fibrillation (SNOMED code)
Y	svt_date	Supraventricular tachycardia (date)
Z	svt_description	Supraventricular tachycardia (SNOMED description)
AA	svt_code	Supraventricular tachycardia (SNOMED code)
AB	vt_date	Ventricular tachycardia (date)
AC	vt_description	Ventricular tachycardia (SNOMED description)
AD	vt_code	Ventricular tadhycardia (SNOMED code)
AE	avb_date	Atrioventricular block (date)
AF	avb_description	Atrioventricular block (SNOMED description)
AG	avb_code	Atrioventricular block (SNOMED code)
AH	hf_date	Heart failure (date)
AI	hf_description	Heart failure (SNOMED description)
AJ	hf_code	Heart failure (SNOMED code)
AK	stroke_TIA_date	Stroke or transient ischaemic attack (date)
AL	stroke_TIA_description	Stroke or transient ischaemic attack (SNOMED description)
AM	stroke_TIA_code	Stroke or transient ischaemic attack (SNOMED code)
AN	dm_date	Diabetes mellitus (date)
AO	dm_description	Diabetes mellitus (SNOMED description)
AP	dm_code	Diabetes mellitus (SNOMED code)
AQ	pad_date	Peripheral arterial disease (date)
AR	pad_description	Peripheral arterial disease (SNOMED description)
AS	pad_code	Peripheral arterial disease (SNOMED code)
AT	mi_date	Myocardial infarction (date)
AU	mi_description	Myocardial infarction (SNOMED description)
AV	mi_code	Myocardial infarction (SNOMED code)
AW	htn_date	Hypertension (date)
AX	htn_description	Hypertension (SNOMED description)
AY	htn_code	Hypertension (SNOMED code)
AZ	ckd_date	Chronic kidney disease (date)
BA	ckd_description	Chronic kidney disease (SNOMED description)
BB	ckd_code	Chronic kidney disease (SNOMED code)
BC	osa_date	Obstructive sleep apnoea (date)
BD	osa_description	Obstructive sleep apnoea (SNOMED description)
BE	osa_code	Obstructive sleep apnoea (SNOMED code)
BF	copd_date	Chronic obstructive pulmonary disease (date)
BG	copd_description	Chronic obstructive pulmonary disease (SNOMED description)
BH	copd_code	Chronic obstructive pulmonary disease (SNOMED description)
BI	dvt_pe_date	Deep vein thrombosis or pulmonary embolism (date)
BJ	dvt_pe_description	Deep vein thrombosis or pulmonary embolism (SNOMED description)
BK	dvt_pe_code	Deep vein thrombosis or pulmonary embolism (SNOMED code)
BL	bleed_date	Bleed (date)
BM	bleed_description	Bleed (SNOMED description)
BN	bleed_code	Bleed (SNOMED code)
BO	dementia_date	Dementia (date)
BP	dementia_description	Dementia (SNOMED description)
BQ	dementia_code	Dementia (SNOMED code)
BR	death_date	Death (date)
BS	death_description	Death (description)
BT	death_code	Death (SNOMED code)

## Sheet: GP Report Meds 1
Column	Name	Description
A	emis_number	EMIS number
B	nhs_number	NHS number
C	age	Age
D	dob	Date of birth
E	gender	Gender
F	amalfi_study_code_date	AMALFI study participation recorded (date)
G	amalfi_study_code_description	AMALFI study participation recorded (SNOMED description)
H	amalfi_study_code_value	AMALFI study participation recorded (specific study number)
I	anticoag_description	Anticoagulation (SNOMED description)
J	anticoag_date	Anticoagulation (date)
K	(MERGED COLUMN)	(MERGED COLUMN)
L	anticoag_quantity	Anticoagulation (number of individual items in pack)
M	anticoag_posology	Anticoagulation (instructions for use)
N	anticoag_issues	Anticoagulation (number of prescriptions issued)
O	asa_description	Aspirin (SNOMED description)
P	asa_date	Aspirin (date)
Q	asa_quantity	Aspirin (number of individual items in pack)
R	asa_posology	Aspirin (instructions for use)
S	asa_issues	Aspirin (number of prescriptions issued)
T	statin_description	Statin (SNOMED description)
U	statin_date	Statin (date)
V	statin_quantity	Statin (number of individual items in pack)
W	statin_posology	Statin (instructions for use)
X	statin_issues	Statin (number of prescriptions issued)
Y	betablocker_description	Beta-blocker (SNOMED description)
Z	betablocker_date	Beta-blocker (date)
AA	betablocker_quantity	Beta-blocker (number of individual items in pack)
AB	betablocker_posology	Beta-blocker (instructions for use)
AC	betablocker_issues	Beta-blocker (number of prescriptions issued)
AD	digoxin_description	Digoxin (SNOMED description)
AE	digoxin_date	Digoxin (date)
AF	digoxin_quantity	Digoxin (number of individual items in pack)
AG	digoxin_posology	Digoxin (instructions for use)
AH	digoxin_issues	Digoxin (number of prescriptions issued)
AI	amiodarone_description	Amiodarone (SNOMED description)
AJ	amiodarone_date	Amiodarone (date)
AK	amiodarone_quantity	Amiodarone (number of individual items in pack)
AL	amiodarone_posology	Amiodarone (instructions for use)
AM	amiodarone_issues	Amiodarone (number of prescriptions issued)
AN	flecainide_description	Flecainide (SNOMED description)
AO	flecainide_date	Flecainide (date)
AP	flecainide_quantity	Flecainide (number of individual items in pack)
AQ	flecainide_posology	Flecainide (instructions for use)
AR	flecainide_issues	Flecainide (number of prescriptions issued)
AS	nondhpCCB_description	Non-dihydropyridine calcium channel blocker (SNOMED description)
AT	nondhpCCB_date	Non-dihydropyridine calcium channel blocker (date)
AU	nondhpCCB_quantity	Non-dihydropyridine calcium channel blocker (number of individual items in pack)
AV	nondhpCCB_posology	Non-dihydropyridine calcium channel blocker (instructions for use)
AW	nondhpCCB_issues	Non-dihydropyridine calcium channel blocker (number of prescriptions issued)
AX	diuretics_description	Diuretics (SNOMED description)
AY	diuretics_date	Diuretics (date)
AZ	diuretics_quantity	Diuretics (number of individual items in pack)
BA	diuretics_posology	Diuretics (instructions for use)
BB	diuretics_issues	Diuretics (number of prescriptions issued)
BC	mra_description	Mineralcorticoid receptor antagonist (SNOMED description)
BD	mra_date	Mineralcorticoid receptor antagonist (date)
BE	mra_quantity	Mineralcorticoid receptor antagonist (number of individual items in pack)
BF	mra_posology	Mineralcorticoid receptor antagonist (instructions for use)
BG	mra_issues	Mineralcorticoid receptor antagonist (number of prescriptions issued)
BH	arni_description	Angiotensin-receptor/neprilysin inhibitor (SNOMED description)
BI	arni_date	Angiotensin-receptor/neprilysin inhibitor (date)
BJ	arni_quantity	Angiotensin-receptor/neprilysin inhibitor (number of individual items in pack)
BK	arni_posology	Angiotensin-receptor/neprilysin inhibitor (instructions for use)
BL	arni_issues	Angiotensin-receptor/neprilysin inhibitor (number of prescriptions issued)
BM	sglt2_description	Sodium-glucose transporter 2 inhibitor (SNOMED description)
BN	sglt2_date	Sodium-glucose transporter 2 inhibitor (date)
BO	sglt2_quantity	Sodium-glucose transporter 2 inhibitor (number of individual items in pack)
BP	sglt2_posology	Sodium-glucose transporter 2 inhibitor (instructions for use)
BQ	sglt2_issues	Sodium-glucose transporter 2 inhibitor (number of prescriptions issued)
BR	raasi_description	Renin-angiotensin-aldosterone system inhibitors (ACEi/ARB) (SNOMED description)
BS	raasi_date	Renin-angiotensin-aldosterone system inhibitors (ACEi/ARB) (date)
BT	raasi_quantity	Renin-angiotensin-aldosterone system inhibitors (ACEi/ARB) (number of individual items in pack)
BU	raasi_posology	Renin-angiotensin-aldosterone system inhibitors (ACEi/ARB) (instructions for use)
BV	raasi_issues	Renin-angiotensin-aldosterone system inhibitors (ACEi/ARB) (number of prescriptions issued)

## Sheet: GP Report Meds 2
Column	Name	Description
A	emis_number	EMIS number
B	nhs_number	NHS number
C	age	Age
D	dob	Date of birth
E	gender	Gender
F	amalfi_study_code_date	AMALFI study participation recorded (date)
G	amalfi_study_code_description	AMALFI study participation recorded (SNOMED description)
H	amalfi_study_code_value	AMALFI study participation recorded (specific study number)
I	insulin_description	Insulin (SNOMED description)
J	insulin_date	Insulin (date)
K	(MERGED COLUMN)	(MERGED COLUMN)
L	insulin_quantity	Insulin (number of individual items in pack)
M	insulin_posology	Insulin (instructions for use)
N	insulin_issues	Insulin (number of prescriptions issued)
O	oralDM_description	Oral hypoglycaemic medications (SNOMED description)
P	oralDM_date	Oral hypoglycaemic medications (date)
Q	oralDM_quantity	Oral hypoglycaemic medications (number of individual items in pack)
R	oralDM_posology	Oral hypoglycaemic medications (instructions for use)
S	oralDM_issues	Oral hypoglycaemic medications (number of prescriptions issued)
T	injecDM_description	Injectable hypoglycaemic medications (non-insulin) (SNOMED description)
U	injecDM_date	Injectable hypoglycaemic medications (non-insulin) (date)
V	injecDM_posology	Injectable hypoglycaemic medications (non-insulin) (number of individual items in pack)
W	injecDM_quantity	Injectable hypoglycaemic medications (non-insulin) (instructions for use)
X	injecDM_issues	Injectable hypoglycaemic medications (non-insulin) (number of prescriptions issued)
Y	eze_description	Ezetimibe (SNOMED description)
Z	eze_date	Ezetimibe (date)
AA	eze_quantity	Ezetimibe (number of individual items in pack)
AB	eze_posology	Ezetimibe (instructions for use)
AC	eze_issues	Ezetimibe (number of prescriptions issued)
AD	pcsk9_description	Proprotein convertase subtilisin/kexin type 9 inhibitors (SNOMED description)
AE	pcsk9_date	Proprotein convertase subtilisin/kexin type 9 inhibitors (date)
AF	pcsk9_quantity	Proprotein convertase subtilisin/kexin type 9 inhibitors (number of individual items in pack)
AG	pcsk9_posology	Proprotein convertase subtilisin/kexin type 9 inhibitors (instructions for use)
AH	pcsk9_issues	Proprotein convertase subtilisin/kexin type 9 inhibitors (number of prescriptions issued)
AI	fibrate_description	Fibrates (SNOMED description)
AJ	fibrate_date	Fibrates (date)
AK	fibrate_quantity	Fibrates (number of individual items in pack)
AL	fibrate_posology	Fibrates (instructions for use)
AM	fibrate_issues	Fibrates (number of prescriptions issued)
AN	p2y12_description	P2Y12 receptor blockers (SNOMED description)
AO	p2y12_date	P2Y12 receptor blockers (date)
AP	p2y12_quantity	P2Y12 receptor blockers (number of individual items in pack)
AQ	p2y12_posology	P2Y12 receptor blockers (instructions for use)
AR	p2y12_issues	P2Y12 receptor blockers (number of prescriptions issued)
AS	nitrates_description	Nitrates (SNOMED description)
AT	nitrates_date	Nitrates (date)
AU	nitrates_quantity	Nitrates (number of individual items in pack)
AV	nitrates_posology	Nitrates (instructions for use)
AW	nitrates_issues	Nitrates (number of prescriptions issued)
AX	ccb+nitrates+vasodilators_description	Dihydropirydine calcium channel blockers or nitrates (SNOMED description)
AY	ccb+nitrates+vasodilators_date	Dihydropirydine calcium channel blockers or nitrates (date)
AZ	ccb+nitrates+vasodilators_quantity	Dihydropirydine calcium channel blockers or nitrates (number of individual items in pack)
BA	ccb+nitrates+vasodilators_posology	Dihydropirydine calcium channel blockers or nitrates (instructions for use)
BB	ccb+nitrates+vasodilators_issues	Dihydropirydine calcium channel blockers or nitrates (number of prescriptions issued)

## Sheet: GP Report Referrals, Investig 
Column	Name	Description
A	emis_number	EMIS number
B	nhs_number	NHS number
C	age	Age
D	dob	Date of birth
E	gender	Gender
F	amalfi_study_code_date	AMALFI study participation recorded (date)
G	amalfi_study_code_description	AMALFI study participation recorded (SNOMED description)
H	amalfi_study_code_value	AMALFI study participation recorded (specific study number)
I	amalfi_study_code_code	AMALFI study participation recorded (SNOMED code)
J	cardioref_description	Referral to cardiology (SNOMED description)
K	(MERGED COLUMN)	(MERGED COLUMN)
L	cardioref_date	Referral to cardiology (date)
M	cardioref_code	Referral to cardiology (SNOMED code)
N	othref_description	Other referrals (SNOMED description)
O	othref_date	Other referrals (date)
P	othref_code	Other referrals (SNOMED code)
Q	echo_date	Echocardiography (date)
R	echo_description	Echocardiography (SNOMED description)
S	echo_code	Echocardiography (SNOMED code)
T	electrostudy_date	Electrophysiological study (date)
U	electrostudy_description	Electrophysiological study (SNOMED description)
V	electrostudy_code	Electrophysiological study (SNOMED code)
W	dccv_date	Direct current cardioversion (date)
X	dccv_description	Direct current cardioversion (SNOMED description)
Y	dccv_code	Direct current cardioversion (SNOMED code)
Z	ablation_date	Cardiac ablation (date)
AA	ablation_description	Cardiac ablation (SNOMED description)
AB	ablation_code	Cardiac ablation (SNOMED code)
AC	pmicd_date	Pacemaker or implantable cardioverter/defibrillator (date)
AD	pmicd_description	Pacemaker or implantable cardioverter/defibrillator (SNOMED description)
AE	pmicd_code	Pacemaker or implantable cardioverter/defibrillator (SNOMED code)
AF	angina_date	Angina (date)
AG	angina_description	Angina (SNOMED description)
AH	angina_code	Angina (SNOMED code)
AI	palpitations_date	Palpitations (date)
AJ	palpitations_description	Palpitations (SNOMED description)
AK	palpitations_code	Palpitations (SNOMED code)
AL	dizziness_date	Dizziness (date)
AM	dizziness_description	Dizziness (description)
AN	dizziness_code	Dizziness (code)
AO	syncope_date	Syncope (date)
AP	syncope_description	Syncope (SNOMED description)
AQ	syncope_code	Syncope (SNOMED code)
AR	sob_date	Shortness of breath (date)
AS	sob_description	Shortness of breath (SNOMED description)
AT	sob_code	Shortness of breath (SNOMED code)
AU	fatigue_date	Fatigue (date)
AV	fatigue_description	Fatigue (SNOMED description)
AW	fatigue_code	Fatigue (SNOMED code)
AX	oedema_date	Oedema (date)
AY	oedema_description	Oedema (SNOMED description)
AZ	oedema_code	Oedema (SNOMED code)

## Sheet: GP Report Ethnic, Consults
Column	Name	Description
A	emis_number	EMIS number
B	nhs_number	NHS number
C	age	Age
D	dob	Date of birth
E	gender	Gender
F	amalfi_study_code_date	AMALFI study participation recorded (date)
G	amalfi_study_code_description	AMALFI study participation recorded (SNOMED description)
H	amalfi_study_code_value	AMALFI study participation recorded (specific study number)
I	ethn_date	Ethnicity (date)
J	ethn_description	Ethnicity (SNOMED description)
K	ethn_code	Ethnicity (SNOMED code)
L	consult_date	Consultation (date)
M	(MERGED COLUMN)	(MERGED COLUMN)
N	consult_description	Consultation (description)

## Sheet: GP extract codelist
File	Data type	Category	Extraction term	Extraction code	Extraction code terminology	Output code terminology	Output file columns
PMH	PMH	Smoking	Never smoked tobacco	397732011	SNOMED	SNOMED	J-L
PMH	PMH	Smoking	Current non-smoker	250374013	SNOMED	SNOMED	J-L
PMH	PMH	Smoking	Ex-smoker	649841000006110	EMIS	SNOMED	J-L
PMH	PMH	Smoking	Cigarette smoker	108938018	SNOMED	SNOMED	J-L
PMH	PMH	Smoking	Current smoker	503483019	SNOMED	SNOMED	J-L
PMH	PMH	Smoking	Ex-moderate cigarette smoker (10-19/day)	250365011	SNOMED	SNOMED	J-L
PMH	PMH	Smoking	Moderate cigarette smoker (10-19 cigs/day)	700121000006118	EMIS	SNOMED	J-L
PMH	PMH	Smoking	Ex-light cigarette smoker (1-9/day)	250364010	SNOMED	SNOMED	J-L
PMH	PMH	Smoking	Stopped smoking	250373019	SNOMED	SNOMED	J-L
PMH	PMH	Smoking	Light cigarette smoker (1-9 cigs/day)	743331000006116	EMIS	SNOMED	J-L
PMH	PMH	Smoking	Ex-heavy cigarette smoker (20-39/day)	250366012	SNOMED	SNOMED	J-L
PMH	PMH	Smoking	Ex-trivial cigarette smoker (&lt;1/day)	250363016	SNOMED	SNOMED	J-L
PMH	PMH	Smoking	Heavy cigarette smoker (20-39 cigs/day)	819331000006110	EMIS	SNOMED	J-L
PMH	PMH	Smoking	Trivial cigarette smoker (less than one cigarette/day)	88471000006112	EMIS	SNOMED	J-L
PMH	PMH	Smoking	Passive smoker	72373013	SNOMED	SNOMED	J-L
PMH	PMH	Smoking	Cigar smoker	99639019	SNOMED	SNOMED	J-L
PMH	PMH	Smoking	Non-smoker	14866014	SNOMED	SNOMED	J-L
PMH	PMH	Smoking	Pipe smoker	136515019	SNOMED	SNOMED	J-L
PMH	PMH	Smoking	Tobacco smoking consumption	102921000006112	EMIS	SNOMED	J-L
PMH	PMH	Smoking	Ex-very heavy cigarette smoker (40+/day)	250367015	SNOMED	SNOMED	J-L
PMH	PMH	Smoking	Smoking started	2669652019	SNOMED	SNOMED	J-L
PMH	PMH	Smoking	Very heavy cigarette smoker (40+ cigs/day)	67621000006112	EMIS	SNOMED	J-L
PMH	PMH	Smoking	Ex-pipe smoker	649831000006117	EMIS	SNOMED	J-L
PMH	PMH	Smoking	Ex-cigar smoker	649821000006115	EMIS	SNOMED	J-L
PMH	PMH	Smoking	Occasional smoker	397733018	SNOMED	SNOMED	J-L
PMH	PMH	BMI	Body mass index	100716012	SNOMED	SNOMED	N-Q
PMH	PMH	Alcohol	Alcohol consumption	1221271018	SNOMED	SNOMED	R-U
PMH	PMH	Atrial fibrillation	Atrial fibrillation	82343012	SNOMED	SNOMED	V-X
PMH	PMH	Supraventricular tachycardia	Supraventricular tachycardia	300167017	SNOMED	SNOMED	Y-AA
PMH	PMH	Ventricular tachycardia	Ventricular tachycardia	42864016	SNOMED	SNOMED	AB-AD
PMH	PMH	Atrioventricular block	Atrioventricular block	300074012	SNOMED	SNOMED	AE-AG
PMH	PMH	Atrioventricular block	Partial atrioventricular block	300067019	SNOMED	SNOMED	AE-AG
PMH	PMH	Atrioventricular block	ECG: complete atrioventricular block	634591000006119	EMIS	SNOMED	AE-AG
PMH	PMH	Atrioventricular block	Postoperative atrioventricular block	8087031000006114	EMIS	SNOMED	AE-AG
PMH	PMH	Atrioventricular block	Second degree atrioventricular block	300073018	SNOMED	SNOMED	AE-AG
PMH	PMH	Atrioventricular block	Mobitz type II atrioventricular block	47191011	SNOMED	SNOMED	AE-AG
PMH	PMH	Atrioventricular block	Acquired complete atrioventricular block	7954141000006118	EMIS	SNOMED	AE-AG
PMH	PMH	Atrioventricular block	ECG: partial atrioventricular block - 2:1	634991000006112	EMIS	SNOMED	AE-AG
PMH	PMH	Atrioventricular block	ECG: partial atrioventricular block - 3:1	4586931000006112	EMIS	SNOMED	AE-AG
PMH	PMH	Atrioventricular block	Atrioventricular block due to endocarditis	7478191000006119	EMIS	SNOMED	AE-AG
PMH	PMH	Atrioventricular block	ECG: Mobitz type II atrioventricular block	7055191000006115	EMIS	SNOMED	AE-AG
PMH	PMH	Atrioventricular block	Mobitz type I incomplete atrioventricular block	3376151000006110	EMIS	SNOMED	AE-AG
PMH	PMH	Atrioventricular block	Congenital complete atrioventricular heart block	581261000006110	EMIS	SNOMED	AE-AG
PMH	PMH	Atrioventricular block	High degree second degree atrioventricular block	8087011000006115	EMIS	SNOMED	AE-AG
PMH	PMH	Atrioventricular block	Intermittent second degree atrioventricular block	5295591000006111	EMIS	SNOMED	AE-AG
PMH	PMH	Atrioventricular block	Congenital incomplete atrioventricular heart block	4824961000006118	EMIS	SNOMED	AE-AG
PMH	PMH	Atrioventricular block	Incomplete atrioventricular block with atrioventricular response	3755791000006112	EMIS	SNOMED	AE-AG
PMH	PMH	Atrioventricular block	Mobitz type I second degree atrioventricular block on electrocardiogram	4586951000006117	EMIS	SNOMED	AE-AG
PMH	PMH	Atrioventricular block	First degree atrioventricular block	405111010	SNOMED	SNOMED	AE-AG
PMH	PMH	Atrioventricular block	Complete atrioventricular block	46670010	SNOMED	SNOMED	AE-AG
PMH	PMH	Atrioventricular block	ECG: partial atrioventricular block - long PR	635611000006112	EMIS	SNOMED	AE-AG
PMH	PMH	Heart failure	Congestive heart failure	42343007	SNOMED	SNOMED	AH-AJ
PMH	PMH	Heart failure	Heart failure	84114007	SNOMED	SNOMED	AH-AJ
PMH	PMH	Heart failure	Right heart failure	128404006	SNOMED	SNOMED	AH-AJ
PMH	PMH	Heart failure	Biventricular congestive heart failure	92506005	SNOMED	SNOMED	AH-AJ
PMH	PMH	Heart failure	Acute congestive heart failure	10633002	SNOMED	SNOMED	AH-AJ
PMH	PMH	Heart failure	Acute heart failure	56675007	SNOMED	SNOMED	AH-AJ
PMH	PMH	Heart failure	Chronic heart failure	48447003	SNOMED	SNOMED	AH-AJ
PMH	PMH	Heart failure	Acute sytolic heart failure	443254009	SNOMED	SNOMED	AH-AJ
PMH	PMH	Heart failure	Acute diastolic heart failure	443343001	SNOMED	SNOMED	AH-AJ
PMH	PMH	Heart failure	Acute left-sided heart failure	364006	SNOMED	SNOMED	AH-AJ
PMH	PMH	Heart failure	Chronic systolic heart failure	441481004	SNOMED	SNOMED	AH-AJ
PMH	PMH	Heart failure	Chronic diastolic heart failure	441530006	SNOMED	SNOMED	AH-AJ
PMH	PMH	Heart failure	Chronic left-sided heart failure	111283005	SNOMED	SNOMED	AH-AJ
PMH	PMH	Heart failure	Chronic right-sided heart failure	10335000	SNOMED	SNOMED	AH-AJ
PMH	PMH	Heart failure	Acute on chronic systolic heart failure	443253003	SNOMED	SNOMED	AH-AJ
PMH	PMH	Heart failure	Acute on chronic diastolic heart failure	44344007	SNOMED	SNOMED	AH-AJ
PMH	PMH	Heart failure	Acute left-sided congestive heart failure	74960003	SNOMED	SNOMED	AH-AJ
PMH	PMH	Heart failure	Acute righ-sided congestive heart failure	80479009	SNOMED	SNOMED	AH-AJ
PMH	PMH	Heart failure	Chronic left-sided congestive heart failure	5375005	SNOMED	SNOMED	AH-AJ
PMH	PMH	Heart failure	Chronic right-sided congestive heart failure	66989003	SNOMED	SNOMED	AH-AJ
PMH	PMH	Heart failure	Congestive heart failure due to cardiomyopathy	101281000119107	EMIS	SNOMED	AH-AJ
PMH	PMH	Heart failure	Congestive heart failure due to valvular diseas	426611007	SNOMED	SNOMED	AH-AJ
PMH	PMH	Heart failure	Acute combined systolic and diastolic heart failure	153931000119109	EMIS	SNOMED	AH-AJ
PMH	PMH	Heart failure	Chronic combined systolic and diastolic heart failure	153941000119100	EMIS	SNOMED	AH-AJ
PMH	PMH	Heart failure	Acute exacerbation of chronic congestive heart failure	698296002	SNOMED	SNOMED	AH-AJ
PMH	PMH	Heart failure	Congestive heart failure as early postoperative complication	72481000119103	EMIS	SNOMED	AH-AJ
PMH	PMH	Heart failure	Acute on chronic combined systolic and diastolic heart failure	153951000119103	EMIS	SNOMED	AH-AJ
PMH	PMH	Heart failure	Admit heart failure emergency	416683003	SNOMED	SNOMED	AH-AJ
PMH	PMH	Heart failure	Left ventricular systolic dysfunction	134401001	SNOMED	SNOMED	AH-AJ
PMH	PMH	Heart failure	Echocardiogram shows left ventricular systolic dysfunction	407596008	SNOMED	SNOMED	AH-AJ
PMH	PMH	Heart failure	Echocardiogram shows left ventricular dyastolic dysfunction	407597004	SNOMED	SNOMED	AH-AJ
PMH	PMH	Heart failure	Echocardiogram shows normal left ventricular function	414072005	SNOMED	SNOMED	AH-AJ
PMH	PMH	Heart failure	Depression of left ventricular systolic function	371862006	SNOMED	SNOMED	AH-AJ
PMH	PMH	Heart failure	Asymptomatic left ventricular systolic dysfunction	698592004	SNOMED	SNOMED	AH-AJ
PMH	PMH	Heart failure	Congestive heart failure due to left ventricular systolic dysfunction	426263006	SNOMED	SNOMED	AH-AJ
PMH	PMH	Stroke	Cerebrovascular accident	405339016	SNOMED	SNOMED	AK-AM
PMH	PMH	Stroke	History of cerebrovascular accident	809421000006116	EMIS	SNOMED	AK-AM
PMH	PMH	Stroke	Cerebellar stroke syndrome	300366019	SNOMED	SNOMED	AK-AM
PMH	PMH	Stroke	Brainstem stroke syndrome	524511000006116	EMIS	SNOMED	AK-AM
PMH	PMH	Stroke	Acute stroke care	8265471000006116	EMIS	SNOMED	AK-AM
PMH	PMH	Stroke	Cerebellar stroke	9912271000006112	EMIS	SNOMED	AK-AM
PMH	PMH	Stroke	Cardioembolic stroke	6846141000006118	EMIS	SNOMED	AK-AM
PMH	PMH	Stroke	Anterior circulation stroke of uncertain pathology	5011461000006111	EMIS	SNOMED	AK-AM
PMH	PMH	Stroke	Cerebral ischaemic stroke due to small artery occlusion	7855631000006111	EMIS	SNOMED	AK-AM
PMH	PMH	Stroke	Cerebral ischaemic stroke due to stenosis of extracranial large artery	7863731000006113	EMIS	SNOMED	AK-AM
PMH	PMH	Stroke	Cerebral ischaemic stroke due to occlusion of extracranial large artery	7863711000006119	EMIS	SNOMED	AK-AM
PMH	PMH	Stroke	Cerebral ischaemic stroke due to extracranial large artery atherosclerosis	7855671000006114	EMIS	SNOMED	AK-AM
PMH	PMH	Stroke	Cerebral ischaemic stroke due to intracranial large artery atherosclerosis	7855651000006116	EMIS	SNOMED	AK-AM
PMH	PMH	Stroke	Brain stem stroke	4057041000006110	EMIS	SNOMED	AK-AM
PMH	PMH	Stroke	Basal ganglion stroke	6837051000006119	EMIS	SNOMED	AK-AM
PMH	PMH	Stroke	[V]Personal history of stroke	8153341000006113	EMIS	SNOMED	AK-AM
PMH	PMH	Stroke	Cognitive deficit as late effect of embolic stroke	3508868011	SNOMED	SNOMED	AK-AM
PMH	PMH	Stroke	Cognitive deficit as late effect of haemorrhagic stroke	3508893013	SNOMED	SNOMED	AK-AM
PMH	PMH	Stroke	Ataxia as late effect of stroke	3510825018	SNOMED	SNOMED	AK-AM
PMH	PMH	Stroke	Apraxia as late effect of stroke	3513502010	SNOMED	SNOMED	AK-AM
PMH	PMH	Stroke	H/O: TIA	251692018	SNOMED	SNOMED	AK-AM
PMH	PMH	Stroke	Transient ischaemic attack	395783012	SNOMED	SNOMED	AK-AM
PMH	PMH	Stroke	Stroke / transient ischaemic attack referral	2469365010	SNOMED	SNOMED	AK-AM
PMH	PMH	Stroke	Transient neurological symptoms	253149018	SNOMED	SNOMED	AK-AM
PMH	PMH	Stroke	History of transient ischaemic attack due to embolism	8044121000006114	EMIS	SNOMED	AK-AM
PMH	PMH	Stroke	Personal history of transient ischaemic attack	8231151000006110	EMIS	SNOMED	AK-AM
PMH	PMH	Stroke	Referral to transient ischaemic attack clinic	7599261000006111	EMIS	SNOMED	AK-AM
PMH	PMH	Stroke	Recurrent transient cerebral ischaemic attack	7289121000006119	EMIS	SNOMED	AK-AM
PMH	PMH	Stroke	Carotid territory transient ischaemic attack	345684012	SNOMED	SNOMED	AK-AM
PMH	PMH	Stroke	Posterior circulation transient ischemic attack	5011541000006113	EMIS	SNOMED	AK-AM
PMH	PMH	Diabetes	Type 2 diabetes mellitus	197761014	SNOMED	SNOMED	AN-AP	Always same code (44054006)
PMH	PMH	Peripheral artery disease	Peripheral arterial occlusive disease	6632221000006112	EMIS	SNOMED	AQ-AS
PMH	PMH	Peripheral artery disease	History of peripheral arterial occlusive disease	7140321000006119	EMIS	SNOMED	AQ-AS
PMH	PMH	Peripheral artery disease	Intermittent claudication	105536013	SNOMED	SNOMED	AQ-AS
PMH	PMH	Peripheral artery disease	H/O intermittent claudication	8279141000006112	EMIS	SNOMED	AQ-AS
PMH	PMH	Peripheral artery disease	Intermittent claudication due to atherosclerosis of native artery of limb	7982971000006110	EMIS	SNOMED	AQ-AS
PMH	PMH	Peripheral artery disease	Intermittent claudication of left lower limb co-occurrent and due to atherosclerosis	9478151000006118	EMIS	SNOMED	AQ-AS
PMH	PMH	Peripheral artery disease	Intermittent claudication of right lower limb co-occurrent and due to atherosclerosis	9478181000006114	EMIS	SNOMED	AQ-AS
PMH	PMH	Peripheral artery disease	Intermittent claudication of bilateral lower limbs co-occurrent and due to atherosclerosis	9478131000006113	EMIS	SNOMED	AQ-AS
PMH	PMH	Peripheral artery disease	Peripheral vascular disorder due to diabetes mellitus	616441000006113	EMIS	SNOMED	AQ-AS
PMH	PMH	Peripheral artery disease	Peripheral vascular disease due to type I diabetes	8014491000006111	EMIS	SNOMED	AQ-AS
PMH	PMH	Peripheral artery disease	Diabetic peripheral vascular disease	4392201000006111	EMIS	SNOMED	AQ-AS
PMH	PMH	Myocardial infarction	Acute myocardial infarction	94884017	SNOMED	SNOMED	AT-AV
PMH	PMH	Hypertension	Essential hypertension	99042012	SNOMED	SNOMED	AW-AY
PMH	PMH	Hypertension	Hypertensive disease	64168014	SNOMED	SNOMED	AW-AY
PMH	PMH	Hypertension	Benign essential hypertension	3135013	SNOMED	SNOMED	AW-AY
PMH	PMH	Chronic kidney disease	Chronic renal impairment	354409011	SNOMED	SNOMED	AZ-BB
PMH	PMH	Sleep apnoea	Sleep apnoea	136581000006114	EMIS	SNOMED	BC-BE
PMH	PMH	Sleep apnoea	[D]Sleep apnoea syndrome	457106016	SNOMED	SNOMED	BC-BE
PMH	PMH	Sleep apnoea	Mixed sleep apnoea	5008651000006115	EMIS	SNOMED	BC-BE
PMH	PMH	Sleep apnoea	Central sleep apnoea syndrome	2939251000006112	EMIS	SNOMED	BC-BE
PMH	PMH	Sleep apnoea	Hypersomnia with sleep apnoea	405691012	SNOMED	SNOMED	BC-BE
PMH	PMH	Sleep apnoea	Primary central sleep apnoea	7990971000006112	EMIS	SNOMED	BC-BE
PMH	PMH	Sleep apnoea	Drug induced central sleep apnoea	8032691000006110	EMIS	SNOMED	BC-BE
PMH	PMH	Sleep apnoea	Obstructive sleep apnoea of adult	7967601000006114	EMIS	SNOMED	BC-BE
PMH	PMH	Chronic obstructive pulmonary disease	Chronic obstructive pulmonary disease	475431013	SNOMED	SNOMED	BF-BH
PMH	PMH	Chronic obstructive pulmonary disease	Acute exacerbation of chronic obstructive airways disease	301453013	SNOMED	SNOMED	BF-BH
PMH	PMH	Chronic obstructive pulmonary disease	Chronic obstructive pulmonary disease with acute lower respiratory infection	555461000006119	EMIS	SNOMED	BF-BH
PMH	PMH	Chronic obstructive pulmonary disease	Suspected chronic obstructive pulmonary disease	314261000000118	EMIS	SNOMED	BF-BH
PMH	PMH	Deep vein thrombosis or pulmonary embolism	Deep venous thrombosis	2162149016	SNOMED	SNOMED	BI-BK
PMH	PMH	Deep vein thrombosis or pulmonary embolism	H/O: Deep Vein Thrombosis	251689017	SNOMED	SNOMED	BI-BK
PMH	PMH	Deep vein thrombosis or pulmonary embolism	Provoked DVT (deep vein thrombosis)	8361031000006115	EMIS	SNOMED	BI-BK
PMH	PMH	Deep vein thrombosis or pulmonary embolism	Recurrent DVT (deep vein thrombosis)	7665071000006116	EMIS	SNOMED	BI-BK
PMH	PMH	Deep vein thrombosis or pulmonary embolism	Unprovoked DVT (deep vein thrombosis)	8361011000006114	EMIS	SNOMED	BI-BK
PMH	PMH	Deep vein thrombosis or pulmonary embolism	[V] Personal history DVT (deep vein thrombosis)	12456331000006119	EMIS	SNOMED	BI-BK
PMH	PMH	Deep vein thrombosis or pulmonary embolism	Pulmonary embolism	98484016	SNOMED	SNOMED	BI-BK
PMH	PMH	Deep vein thrombosis or pulmonary embolism	Chronic pulmonary embolism	8042101000006112	EMIS	SNOMED	BI-BK
PMH	PMH	Deep vein thrombosis or pulmonary embolism	Acute massive pulmonary embolism	5057621000006119	EMIS	SNOMED	BI-BK
PMH	PMH	Deep vein thrombosis or pulmonary embolism	Embolus care: pulmonary	6452831000006112	EMIS	SNOMED	BI-BK
PMH	PMH	Deep vein thrombosis or pulmonary embolism	Embolectomy of pulmonary artery	3744051000006119	EMIS	SNOMED	BI-BK
PMH	PMH	Deep vein thrombosis or pulmonary embolism	Acute cor pulmonale co-occurrent and due to saddle embolus of pulmonary artery	12126001000006111	EMIS	SNOMED	BI-BK
PMH	PMH	Bleed	Subarachnoid haemorrhage	481028017	SNOMED	SNOMED	BL-BN
PMH	PMH	Bleed	Vitreous haemorrhage	484848010	SNOMED	SNOMED	BL-BN
PMH	PMH	Bleed	Rectal haemorrhage	464500010	SNOMED	SNOMED	BL-BN
PMH	PMH	Bleed	Intracerebral haemorrhage (ICH)	744901000006114	EMIS	SNOMED	BL-BN
PMH	PMH	Bleed	Retinal haemorrhage	297864014	SNOMED	SNOMED	BL-BN
PMH	PMH	Bleed	Gastrointestinal haemorrhage	502715010	SNOMED	SNOMED	BL-BN
PMH	PMH	Bleed	Non-traumatic subdural haemorrhage	2475119012	SNOMED	SNOMED	BL-BN
PMH	PMH	Bleed	Subdural haemorrhage	2534198011	SNOMED	SNOMED	BL-BN
PMH	PMH	Bleed	Cerebellar haemorrhage	502878012	SNOMED	SNOMED	BL-BN
PMH	PMH	Bleed	Bleeding haemorrhoids	300752014	SNOMED	SNOMED	BL-BN
PMH	PMH	Bleed	Acute haemorrhagic gastritis	478553011	SNOMED	SNOMED	BL-BN
PMH	PMH	Bleed	Acute haemorrhage	2636841000006118	EMIS	SNOMED	BL-BN
PMH	PMH	Bleed	Accidental haemorrhage during medical care	363458015	SNOMED	SNOMED	BL-BN
PMH	PMH	Bleed	Acute gastrojejunal ulcer with haemorrhage	499719010	SNOMED	SNOMED	BL-BN
PMH	PMH	Bleed	Acute gastric ulcer with haemorrhage AND obstruction	3254501000006115	EMIS	SNOMED	BL-BN
PMH	PMH	Dementia	Dementia	359241000006119	EMIS	MIXED	BO-BQ
PMH	PMH	Dementia	Uncomplicated senile dementia	294635013	SNOMED	MIXED	BO-BQ
PMH	PMH	Dementia	Multi-infarct dementia	696161000006115	EMIS	MIXED	BO-BQ
PMH	PMH	Dementia	Dementia in Alzheimer's disease with late onset	376541000006112	EMIS	MIXED	BO-BQ
PMH	PMH	Dementia	Diffuse Lewy body disease	299641000000112	EMIS	MIXED	BO-BQ
PMH	PMH	Dementia	Presenile dementia	21256010	SNOMED	MIXED	BO-BQ
PMH	PMH	Dementia	H/O: dementia	251625013	SNOMED	MIXED	BO-BQ
PMH	PMH	Dementia	Dementia in Parkinsons disease	295688010	SNOMED	MIXED	BO-BQ
PMH	PMH	Dementia	Senile dementia with depression	294646011	SNOMED	MIXED	BO-BQ
PMH	PMH	Dementia	[X]Dementia in Alzheimer's dis, atypical or mixed type	11914891000006110	EMIS	MIXED	BO-BQ
PMH	PMH	Dementia	Boxer's dementia	5005821000006115	EMIS	MIXED	BO-BQ
PMH	PMH	Dementia	Alcoholic dementia	346929012	SNOMED	MIXED	BO-BQ
PMH	PMH	Dementia	Alzheimer dementia	2931251000006113	EMIS	MIXED	BO-BQ
PMH	PMH	Dementia	Binswanger's dementia	3964611000006111	EMIS	MIXED	BO-BQ
PMH	PMH	Dementia	Alzheimers dementia with depressed mood	8044951000006115	EMIS	MIXED	BO-BQ
PMH	PMH	Dementia	Alzheimers dementia, late onset, with delusions	3392901000006118	EMIS	MIXED	BO-BQ
PMH	PMH	Dementia	Acquired immune deficiency syndrome dementia complex	6973461000006110	EMIS	MIXED	BO-BQ
PMH	PMH	Dementia	Alzheimers dementia, early onset, with depressed mood	2667451000006110	EMIS	MIXED	BO-BQ
PMH	PMH	Dementia	Alzheimers dementia, late onset, with depressive mood	2929951000006117	EMIS	MIXED	BO-BQ
PMH	PMH	Death	Death	2576617013	SNOMED	SNOMED	BR-BT
PMH	PMH	Death	Death administration	821000000114	SNOMED	SNOMED	BR-BT
PMH	PMH	Death	Death certificate	1227784018	SNOMED	SNOMED	BR-BT
PMH	PMH	Death	Cause of death	284646013	SNOMED	SNOMED	BR-BT
PMH	PMH	Death	O/E - dead - sudden death	253837016	SNOMED	SNOMED	BR-BT
PMH	PMH	Death	Date of death	1779056015	SNOMED	SNOMED	BR-BT
PMH	PMH	Death	Hospital notified of death	1780508019	SNOMED	SNOMED	BR-BT
PMH	PMH	Death	Accidental death	2625381000006111	EMIS	SNOMED	BR-BT
PMH	PMH	Death	[D]Death, not violent/instantaneous	1103841000000110	EMIS	SNOMED	BR-BT
PMH	PMH	Death	[D]Found after death, unknown cause of death	12718011000006110	EMIS	SNOMED	BR-BT
PMH	PMH	Death	[V]Issue of death certificate	8154971000006119	EMIS	SNOMED	BR-BT
Meds, Anticoags to RAS Inhibs	Medications	Anticoagulants	Oral Anticoagulants	29711000033114	EMIS	NA	I-L
Meds, Anticoags to RAS Inhibs	Medications	Aspirin	Aspirin	12321000033119	EMIS	NA	O-S
Meds, Anticoags to RAS Inhibs	Medications	Statins	Atorvastatin	635321000033112	EMIS	NA	T-X
Meds, Anticoags to RAS Inhibs	Medications	Statins	Simvastatin	390721000033117	EMIS	NA	T-X
Meds, Anticoags to RAS Inhibs	Medications	Statins	Rosuvastatin	868521000033110	EMIS	NA	T-X
Meds, Anticoags to RAS Inhibs	Medications	Statins	Pravastatin	717521000033114	EMIS	NA	T-X
Meds, Anticoags to RAS Inhibs	Medications	Statins	Fluvastatin	534121000033115	EMIS	NA	T-X
Meds, Anticoags to RAS Inhibs	Medications	Beta-blockers	Beta-Adrenoceptor Blocking Drugs	1911000033117	EMIS	NA	Y-AC
Meds, Anticoags to RAS Inhibs	Medications	Digoxin and digitoxin	Digoxin	50121000033110	EMIS	NA	AD-AH
Meds, Anticoags to RAS Inhibs	Medications	Digoxin and digitoxin	Digitoxin	50021000033114	EMIS	NA	AD-AH
Meds, Anticoags to RAS Inhibs	Medications	Anti-arrhythmic drugs	Amiodarone	8921000033117	EMIS	NA	AI-AM
Meds, Anticoags to RAS Inhibs	Medications	Anti-arrhythmic drugs	Flecainide Acetate	63121000033111	EMIS	NA	AN-AR
Meds, Anticoags to RAS Inhibs	Medications	Calcium-channel blockers	Verapamil Hydrochloride	156421000033114	EMIS	NA	AS-AW
Meds, Anticoags to RAS Inhibs	Medications	Calcium-channel blockers	Diltiazem Hydrochloride	50521000033116	EMIS	NA	AS-AW
Meds, Anticoags to RAS Inhibs	Medications	Diuretics	Diuretics	1711000033115	EMIS	NA	AX-BB
Meds, Anticoags to RAS Inhibs	Medications	Diuretics	Carbonic Anhydrase Inhibitors (excluded)	27811000033114	EMIS	NA	AX-BB
Meds, Anticoags to RAS Inhibs	Medications	Diuretics	Mercurial Diuretics (excluded)	27711000033119	EMIS	NA	AX-BB
Meds, Anticoags to RAS Inhibs	Medications	Diuretics	Osmotic diuretics (excluded)	27611000033113	EMIS	NA	AX-BB
Meds, Anticoags to RAS Inhibs	Medications	Mineralocorticoid antagonists	Spironolactone	138721000033115	EMIS	NA	BC-BG
Meds, Anticoags to RAS Inhibs	Medications	Mineralocorticoid antagonists	Eplerenone	881221000033116	EMIS	NA	BC-BG
Meds, Anticoags to RAS Inhibs	Medications	Angiotensin-Neprilysin receptor inhibitors	Sacubitril	1234021000033113	EMIS	NA	BH-BL
Meds, Anticoags to RAS Inhibs	Medications	Sodium glucose transporter 2 inhibitors	Dapagliflozin	1198421000033118	EMIS	NA	BM-BQ
Meds, Anticoags to RAS Inhibs	Medications	Sodium glucose transporter 2 inhibitors	Empagliflozin	1224321000033114	EMIS	NA	BM-BQ
Meds, Anticoags to RAS Inhibs	Medications	Sodium glucose transporter 2 inhibitors	Canagliflozin	1219221000033110	EMIS	NA	BM-BQ
Meds, Anticoags to RAS Inhibs	Medications	Sodium glucose transporter 2 inhibitors	Ertugliflozin L-pyroglutamic acid	1253621000033118	EMIS	NA	BM-BQ
Meds, Anticoags to RAS Inhibs	Medications	Renin-angiotensin-aldosterone inhibitors	Drugs Affecting The Renin-Angiotensin System	1253621000033118	EMIS	NA	BR-BV
Meds, Insulins to Vasodilators CCBs	Medications	Insulin	Insulins	37511000033110	EMIS	NA	I-N	M and N merged
Meds, Insulins to Vasodilators CCBs	Medications	Insulin	Insupak Disposable syringe 0.5 ml (excluded)	758641000033113	EMIS	NA	I-N	M and N merged
Meds, Insulins to Vasodilators CCBs	Medications	Insulin	Insupak Disposable syringe 1 ml (excluded)	758741000033116	EMIS	NA	I-N	M and N merged
Meds, Insulins to Vasodilators CCBs	Medications	Insulin	TRUEplus lancets 0.195mm/33gauge (Nipro Diagnostics (UK) Ltd) (excluded)	8583941000033111	EMIS	NA	I-N	M and N merged
Meds, Insulins to Vasodilators CCBs	Medications	Insulin	TRUEplus lancets 0.32mm/30gauge (Nipro Diagnostics (UK) Ltd) (excluded)	8583841000033115	EMIS	NA	I-N	M and N merged
Meds, Insulins to Vasodilators CCBs	Medications	Insulin	TRUEplus lancets 0.36mm/28gauge (Nipro Diagnostics (UK) Ltd) (excluded)	8033441000033113	EMIS	NA	I-N	M and N merged
Meds, Insulins to Vasodilators CCBs	Medications	Oral antidiabetic drugs	Oral Hypoglycaemic Drugs	37811000033112	EMIS	NA	O-S
Meds, Insulins to Vasodilators CCBs	Medications	Injectable antidiabetic drugs (non-insulin)	Exenatide	923821000033119	EMIS	NA	T-X
Meds, Insulins to Vasodilators CCBs	Medications	Injectable antidiabetic drugs (non-insulin)	Dulaglutide	1227121000033117	EMIS	NA	T-X
Meds, Insulins to Vasodilators CCBs	Medications	Injectable antidiabetic drugs (non-insulin)	Liraglutide	964521000033111	EMIS	NA	T-X
Meds, Insulins to Vasodilators CCBs	Medications	Injectable antidiabetic drugs (non-insulin)	Lixisenatide	1199121000033116	EMIS	NA	T-X
Meds, Insulins to Vasodilators CCBs	Medications	Injectable antidiabetic drugs (non-insulin)	Semaglutide	1253121000033111	EMIS	NA	T-X
Meds, Insulins to Vasodilators CCBs	Medications	Injectable antidiabetic drugs (non-insulin)	Nateglinide	776821000033119	EMIS	NA	T-X
Meds, Insulins to Vasodilators CCBs	Medications	Injectable antidiabetic drugs (non-insulin)	Repaglinide	731221000033110	EMIS	NA	T-X
Meds, Insulins to Vasodilators CCBs	Medications	Ezetimibe	Ezetimibe	869021000033112	EMIS	NA	Y-AC
Meds, Insulins to Vasodilators CCBs	Medications	Proprotein convertase subtilisin/kexin type 9 (PCSK9) inhibitors	Evolocumab	1231521000033117	EMIS	NA	AD-AH
Meds, Insulins to Vasodilators CCBs	Medications	Proprotein convertase subtilisin/kexin type 9 (PCSK9) inhibitors	Alirocumab	1232421000033111	EMIS	NA	AD-AH
Meds, Insulins to Vasodilators CCBs	Medications	Fibrates	Clofibrate	37621000033117	EMIS	NA	AI-AM
Meds, Insulins to Vasodilators CCBs	Medications	Fibrates	Bezafibrate	18821000033110	EMIS	NA	AI-AM
Meds, Insulins to Vasodilators CCBs	Medications	Fibrates	Ciprofibrate	499021000033118	EMIS	NA	AI-AM
Meds, Insulins to Vasodilators CCBs	Medications	Fibrates	Fenofibrate	618021000033112	EMIS	NA	AI-AM
Meds, Insulins to Vasodilators CCBs	Medications	Fibrates	Gemfibrozil	68021000033118	EMIS	NA	AI-AM
Meds, Insulins to Vasodilators CCBs	Medications	P2Y12 inhibitors	Clopidogrel	966621000033116	EMIS	NA	AN-AR
Meds, Insulins to Vasodilators CCBs	Medications	P2Y12 inhibitors	Ticagrelor	976121000033115	EMIS	NA	AN-AR
Meds, Insulins to Vasodilators CCBs	Medications	P2Y12 inhibitors	Prasugrel	1257021000033119	EMIS	NA	AN-AR
Meds, Insulins to Vasodilators CCBs	Medications	Nitrates	Nitrates	29011000033111	EMIS	NA	AS-AW
Meds, Insulins to Vasodilators CCBs	Medications	Nitrates, other vasodilators and calcium channel blockers	Nitrates, other vasodilators and calcium channel blockers	2111000033112	EMIS	NA	AX-BB
Ethnicity, Consults	Primary care interactions	Consultations	Third party consultation	63431000000112	SNOMED	NA	L-N	M and N merged
Ethnicity, Consults	Primary care interactions	Consultations	Telephone triage encounter	1780456010	SNOMED	NA	L-N	M and N merged
Ethnicity, Consults	Primary care interactions	Consultations	Telephone encounter	285327012	SNOMED	NA	L-N	M and N merged
Ethnicity, Consults	Primary care interactions	Consultations	Telephone consultation	62151000000116	SNOMED	NA	L-N	M and N merged
Ethnicity, Consults	Primary care interactions	Consultations	Telephone call to a patient	62141000000119	SNOMED	NA	L-N	M and N merged
Ethnicity, Consults	Primary care interactions	Consultations	Telephone call from a patient	63381000000118	SNOMED	NA	L-N	M and N merged
Ethnicity, Consults	Primary care interactions	Consultations	SMS text message sent to patient	482291000000111	SNOMED	NA	L-N	M and N merged
Ethnicity, Consults	Primary care interactions	Consultations	Seen in urgent care centre	584851000000115	SNOMED	NA	L-N	M and N merged
Ethnicity, Consults	Primary care interactions	Consultations	Seen in private clinic	457268011	SNOMED	NA	L-N	M and N merged
Ethnicity, Consults	Primary care interactions	Consultations	Seen in GP unit	301141000000112	SNOMED	NA	L-N	M and N merged
Ethnicity, Consults	Primary care interactions	Consultations	Residential home visit note	62101000000117	SNOMED	NA	L-N	M and N merged
Ethnicity, Consults	Primary care interactions	Consultations	Remote consultation	8105161000006116	EMIS	NA	L-N	M and N merged
Ethnicity, Consults	Primary care interactions	Consultations	OOH report	63471000000114	SNOMED	NA	L-N	M and N merged
Ethnicity, Consults	Primary care interactions	Consultations	Nursing home visit note	62241000000112	SNOMED	NA	L-N	M and N merged
Ethnicity, Consults	Primary care interactions	Consultations	Nurse telephone triage	480941000000110	SNOMED	NA	L-N	M and N merged
Ethnicity, Consults	Primary care interactions	Consultations	Night visit note	63451000000117	SNOMED	NA	L-N	M and N merged
Ethnicity, Consults	Primary care interactions	Consultations	Home visit note	63341000000114	SNOMED	NA	L-N	M and N merged
Ethnicity, Consults	Primary care interactions	Consultations	Externally entered note	87821000000119	SNOMED	NA	L-N	M and N merged
Ethnicity, Consults	Primary care interactions	Consultations	E-mail sent to patient	1780460013	SNOMED	NA	L-N	M and N merged
Ethnicity, Consults	Primary care interactions	Consultations	E-mail received from patient	1780459015	SNOMED	NA	L-N	M and N merged
Ethnicity, Consults	Primary care interactions	Consultations	Email received from carer	661591000000118	SNOMED	NA	L-N	M and N merged
Ethnicity, Consults	Primary care interactions	Consultations	E-mail encounter to carer	661661000000111	SNOMED	NA	L-N	M and N merged
Ethnicity, Consults	Primary care interactions	Consultations	Clinic note	62211000000111	SNOMED	NA	L-N	M and N merged
Ethnicity, Consults	Primary care interactions	Consultations	Consultation via video conference	600851000000117	SNOMED	NA	L-N	M and N merged
Ethnicity, Consults	Ethnicity	Ethnicity	Black African	30683015	SNOMED	SNOMED	I-K
Ethnicity, Consults	Ethnicity	Ethnicity	Black Caribbean	514611000006111	EMIS	SNOMED	I-K
Ethnicity, Consults	Ethnicity	Ethnicity	White and Black Caribbean - ethnic category 2001 census	141321000000118	SNOMED	SNOMED	I-K
Ethnicity, Consults	Ethnicity	Ethnicity	White and Black African - ethnic category 2001 census	141331000000116	SNOMED	SNOMED	I-K
Ethnicity, Consults	Ethnicity	Ethnicity	Other Black background - ethnic category 2001 census	158351000000119	SNOMED	SNOMED	I-K
Ethnicity, Consults	Ethnicity	Ethnicity	Black British - ethnic category 2001 census	157311000000119	SNOMED	SNOMED	I-K
Ethnicity, Consults	Ethnicity	Ethnicity	Black British	285932018	SNOMED	SNOMED	I-K
Ethnicity, Consults	Ethnicity	Ethnicity	Black Caribbean and White	460153018	SNOMED	SNOMED	I-K
Ethnicity, Consults	Ethnicity	Ethnicity	Black - other, mixed	285951012	SNOMED	SNOMED	I-K
Ethnicity, Consults	Ethnicity	Ethnicity	Black African and White	460154012	SNOMED	SNOMED	I-K
Ethnicity, Consults	Ethnicity	Ethnicity	Other black ethnic group	459782019	SNOMED	SNOMED	I-K
Ethnicity, Consults	Ethnicity	Ethnicity	Black, other, non-mixed origin	285931013	SNOMED	SNOMED	I-K
Ethnicity, Consults	Ethnicity	Ethnicity	Other Black - Black/White orig	285952017	SNOMED	SNOMED	I-K
Ethnicity, Consults	Ethnicity	Ethnicity	Other Black or Black unspecified - ethnic category 2001 census	937731000006115	EMIS	SNOMED	I-K
Ethnicity, Consults	Ethnicity	Ethnicity	White British	459726019	SNOMED	SNOMED	I-K
Ethnicity, Consults	Ethnicity	Ethnicity	White	285925010	SNOMED	SNOMED	I-K
Ethnicity, Consults	Ethnicity	Ethnicity	Other White background - ethnic category 2001 census	141311000000112	SNOMED	SNOMED	I-K
Ethnicity, Consults	Ethnicity	Ethnicity	Other White or White unspecified - ethnic category 2001 census	937411000006115	EMIS	SNOMED	I-K
Ethnicity, Consults	Ethnicity	Ethnicity	White Irish	459727011	SNOMED	SNOMED	I-K
Ethnicity, Consults	Ethnicity	Ethnicity	White and Asian - ethnic category 2001 census	141341000000113	SNOMED	SNOMED	I-K
Ethnicity, Consults	Ethnicity	Ethnicity	Other White European or European unspecified or Mixed European - ethnic category 2001 census	937391000006115	EMIS	SNOMED	I-K
Ethnicity, Consults	Ethnicity	Ethnicity	Race: White	2537217015	SNOMED	SNOMED	I-K
Ethnicity, Consults	Ethnicity	Ethnicity	Other ethnic, Asian/White orig	285991010	SNOMED	SNOMED	I-K
Ethnicity, Consults	Ethnicity	Ethnicity	Other white British ethnic group	1780408016	SNOMED	SNOMED	I-K
Ethnicity, Consults	Ethnicity	Ethnicity	White Scottish	1780407014	SNOMED	SNOMED	I-K
Ethnicity, Consults	Ethnicity	Ethnicity	Other Asian background - ethnic category 2001 census	141381000000117	SNOMED	SNOMED	I-K
Ethnicity, Consults	Ethnicity	Ethnicity	Other Asian ethnic group	459784018	SNOMED	SNOMED	I-K
Ethnicity, Consults	Ethnicity	Ethnicity	Asian origin	250224013	SNOMED	SNOMED	I-K
Ethnicity, Consults	Ethnicity	Ethnicity	Other Asian (NMO)	285977016	SNOMED	SNOMED	I-K
Ethnicity, Consults	Ethnicity	Ethnicity	Other Asian or Asian unspecified - ethnic category 2001 census	937651000006117	EMIS	SNOMED	I-K
Ethnicity, Consults	Ethnicity	Ethnicity	British Asian - ethnic category 2001 census	141561000000119	SNOMED	SNOMED	I-K
Ethnicity, Consults	Ethnicity	Ethnicity	Asian - ethnic group	286020010	SNOMED	SNOMED	I-K
Ethnicity, Consults	Ethnicity	Ethnicity	Black East African Asian	411576017	SNOMED	SNOMED	I-K
Ethnicity, Consults	Ethnicity	Ethnicity	Asian or Pacific islander	6843611000006115	EMIS	SNOMED	I-K
Ethnicity, Consults	Ethnicity	Ethnicity	Black East African Asian/Indo-Caribbean	514651000006112	SNOMED	SNOMED	I-K
Ethnicity, Consults	Ethnicity	Ethnicity	Black and Asian - ethnic category 2001 census	141471000000113	SNOMED	SNOMED	I-K
Ethnicity, Consults	Ethnicity	Ethnicity	Caribbean Asian - ethnic category 2001 census	141571000000114	SNOMED	SNOMED	I-K
Ethnicity, Consults	Ethnicity	Ethnicity	Asian and Chinese - ethnic category 2001 census	158361000000116	SNOMED	SNOMED	I-K
Ethnicity, Consults	Ethnicity	Ethnicity	Asian or Asian British: Indian - Northern Ireland ethnic category 2011 census	1968301000006118	EMIS	SNOMED	I-K
Ethnicity, Consults	Ethnicity	Ethnicity	Asian or Asian British: Chinese - Northern Ireland ethnic category 2011 census	1968331000006114	EMIS	SNOMED	I-K
Ethnicity, Consults	Ethnicity	Ethnicity	Asian or Asian British: Indian - England and Wales ethnic category 2011 census	1968131000006112	EMIS	SNOMED	I-K
Ethnicity, Consults	Ethnicity	Ethnicity	Asian or Asian British: Chinese - England and Wales ethnic category 2011 census	1968161000006115	EMIS	SNOMED	I-K
Ethnicity, Consults	Ethnicity	Ethnicity	Asian or Asian British: Pakistani - Northern Ireland ethnic category 2011 census	1968311000006115	EMIS	SNOMED	I-K
Ethnicity, Consults	Ethnicity	Ethnicity	Asian or Asian British: Pakistani - England and Wales ethnic category 2011 census	1968141000006119	EMIS	SNOMED	I-K
Ethnicity, Consults	Ethnicity	Ethnicity	Asian or Asian British: Bangladeshi - Northern Ireland ethnic category 2011 census	1968321000006111	EMIS	SNOMED	I-K
Ethnicity, Consults	Ethnicity	Ethnicity	Asian or Asian British: Bangladeshi - England and Wales ethnic category 2011 census	1968151000006117	EMIS	SNOMED	I-K
Ethnicity, Consults	Ethnicity	Ethnicity	Asian or Asian Scottish or Asian British: Chinese - Scotland ethnic category 2011 census	1968511000006114	EMIS	SNOMED	I-K
Ethnicity, Consults	Ethnicity	Ethnicity	Asian or Asian British: any other Asian background - Northern Ireland ethnic category 2011 census	1968341000006116	EMIS	SNOMED	I-K
Ethnicity, Consults	Ethnicity	Ethnicity	Asian or Asian Scottish or Asian British: Indian, Indian Scottish or Indian British - Scotland ethnic category 2011 census	1968491000006115	EMIS	SNOMED	I-K
Ethnicity, Consults	Ethnicity	Ethnicity	Asian or Asian Scottish or Asian British: Pakistani, Pakistani Scottish or Pakistani British - Scotland ethnic category 2011 census	1968481000006118	EMIS	SNOMED	I-K
Ethnicity, Consults	Ethnicity	Ethnicity	Asian or Asian Scottish or Asian British: Bangladeshi, Bangladeshi Scottish or Bangladeshi British - Scotland ethnic category 2011 census	1968501000006111	EMIS	SNOMED	I-K
Ethnicity, Consults	Ethnicity	Ethnicity	Indian or British Indian - ethnic category 2001 census	157271000000119	SNOMED	SNOMED	I-K
Ethnicity, Consults	Ethnicity	Ethnicity	Indian	285954016	SNOMED	SNOMED	I-K
Ethnicity, Consults	Ethnicity	Ethnicity	Indian origin	250228011	SNOMED	SNOMED	I-K
Ethnicity, Consults	Ethnicity	Ethnicity	West Indian origin	250231012	SNOMED	SNOMED	I-K
Ethnicity, Consults	Ethnicity	Ethnicity	Black West Indian	453109012	SNOMED	SNOMED	I-K
Ethnicity, Consults	Ethnicity	Ethnicity	American Indian race	6842051000006116	EMIS	SNOMED	I-K
Ethnicity, Consults	Ethnicity	Ethnicity	American Indian or Alaska native	6842041000006118	EMIS	SNOMED	I-K
Ethnicity, Consults	Ethnicity	Ethnicity	Chinese - ethnic category 2001 census	141401000000117	SNOMED	SNOMED	I-K
Ethnicity, Consults	Ethnicity	Ethnicity	Chinese	56590016	SNOMED	SNOMED	I-K
Ethnicity, Consults	Ethnicity	Ethnicity	Black and Chinese - ethnic category 2001 census	141481000000110	SNOMED	SNOMED	I-K
Ethnicity, Consults	Ethnicity	Ethnicity	Chinese and White - ethnic category 2001 census	141491000000112	SNOMED	SNOMED	I-K
Ethnicity, Consults	Ethnicity	Ethnicity	Japanese - ethnic category 2001 census	141631000000113	SNOMED	SNOMED	I-K
Ethnicity, Consults	Ethnicity	Ethnicity	Japanese	196661000006114	SNOMED	SNOMED	I-K
Ethnicity, Consults	Ethnicity	Ethnicity	European origin	250222012	SNOMED	SNOMED	I-K
Ethnicity, Consults	Ethnicity	Ethnicity	Scandinavian	3512802010	SNOMED	SNOMED	I-K
Ethnicity, Consults	Ethnicity	Ethnicity	Polish - ethnic category 2001 census	138201000000110	SNOMED	SNOMED	I-K
Ethnicity, Consults	Ethnicity	Ethnicity	Romanian	1158211000000111	SNOMED	SNOMED	I-K
Ethnicity, Consults	Ethnicity	Ethnicity	Hungarian	3552211000006118	EMIS	SNOMED	I-K
Ethnicity, Consults	Ethnicity	Ethnicity	Italian - ethnic category 2001 census	158481000000115	EMIS	SNOMED	I-K
Ethnicity, Consults	Ethnicity	Ethnicity	Portuguese	133078012	SNOMED	SNOMED	I-K
Ethnicity, Consults	Ethnicity	Ethnicity	Roma	7779801000006116	EMIS	SNOMED	I-K
Referrals, Investigations, Interventions, Symptoms	Referrals	Cardiology referral	Cardiological referral	283601019	SNOMED	SNOMED	J-M	J and K merged
Referrals, Investigations, Interventions, Symptoms	Referrals	Cardiology referral	Referral to cardiologist	451824012	SNOMED	SNOMED	J-M	J and K merged
Referrals, Investigations, Interventions, Symptoms	Referrals	Cardiology referral	Private referral to cardiologist	284113015	SNOMED	SNOMED	J-M	J and K merged
Referrals, Investigations, Interventions, Symptoms	Referrals	Other referrals	Referral for further care	283512014	SNOMED	SNOMED	N-P
Referrals, Investigations, Interventions, Symptoms	Referrals	Other referrals	Refer to counsellor	451783014	SNOMED	SNOMED	N-P
Referrals, Investigations, Interventions, Symptoms	Referrals	Other referrals	Referral to stop-smoking clinic	459722017	SNOMED	SNOMED	N-P
Referrals, Investigations, Interventions, Symptoms	Referrals	Other referrals	Referral to physician	283593015	SNOMED	SNOMED	N-P
Referrals, Investigations, Interventions, Symptoms	Referrals	Other referrals	Referred to chest physician	283616016	SNOMED	SNOMED	N-P
Referrals, Investigations, Interventions, Symptoms	Referrals	Other referrals	Referral to doctor	283672010	SNOMED	SNOMED	N-P
Referrals, Investigations, Interventions, Symptoms	Referrals	Other referrals	Referred to vascular surgeon	283667018	SNOMED	SNOMED	N-P
Referrals, Investigations, Interventions, Symptoms	Referrals	Other referrals	Fast track referral	90481000000116	SNOMED	SNOMED	N-P
Referrals, Investigations, Interventions, Symptoms	Referrals	Other referrals	Referral to rapid access chest pain clinic	459476016	SNOMED	SNOMED	N-P
Referrals, Investigations, Interventions, Symptoms	Referrals	Other referrals	Referral to diabetologist	283620017	SNOMED	SNOMED	N-P
Referrals, Investigations, Interventions, Symptoms	Referrals	Other referrals	Referral to community alcohol team	1484890014	SNOMED	SNOMED	N-P
Referrals, Investigations, Interventions, Symptoms	Referrals	Other referrals	Referral to stroke clinic	2474330011	SNOMED	SNOMED	N-P
Referrals, Investigations, Interventions, Symptoms	Referrals	Other referrals	Stroke / transient ischaemic attack referral	2469365010	SNOMED	SNOMED	N-P
Referrals, Investigations, Interventions, Symptoms	Referrals	Other referrals	Referral to memory clinic	2534215016	SNOMED	SNOMED	N-P
Referrals, Investigations, Interventions, Symptoms	Referrals	Other referrals	Referral for 24 hour blood pressure recording	453928018	SNOMED	SNOMED	N-P
Referrals, Investigations, Interventions, Symptoms	Referrals	Other referrals	Fast track cancer referral	301081000000115	SNOMED	SNOMED	N-P
Referrals, Investigations, Interventions, Symptoms	Referrals	Other referrals	Refer for vascular studies	284048013	SNOMED	SNOMED	N-P
Referrals, Investigations, Interventions, Symptoms	Referrals	Other referrals	Referral to heart failure clinic	216246012	SNOMED	SNOMED	N-P
Referrals, Investigations, Interventions, Symptoms	Referrals	Other referrals	Referral to cardiothoracic surgeon	283670019	SNOMED	SNOMED	N-P
Referrals, Investigations, Interventions, Symptoms	Investigations	Echocardiogram	Echocardiogram	1229672017	SNOMED	SNOMED	Q-S
Referrals, Investigations, Interventions, Symptoms	Investigations	Echocardiogram	Echocardiogram normal	635781000006111	EMIS	SNOMED	Q-S
Referrals, Investigations, Interventions, Symptoms	Investigations	Echocardiogram	Echocardiogram abnormal	262688013	SNOMED	SNOMED	Q-S
Referrals, Investigations, Interventions, Symptoms	Investigations	Echocardiogram	Echocardiogram requested	1780207011	SNOMED	SNOMED	Q-S
Referrals, Investigations, Interventions, Symptoms	Investigations	Echocardiogram	Referral for echocardiography	1484826014	SNOMED	SNOMED	Q-S
Referrals, Investigations, Interventions, Symptoms	Investigations	Echocardiogram	Echocardiogram shows left ventricular systolic dysfunction	2159197017	SNOMED	SNOMED	Q-S
Referrals, Investigations, Interventions, Symptoms	Investigations	Echocardiogram	Transoesophageal echocardiography	90241000006118	EMIS	SNOMED	Q-S
Referrals, Investigations, Interventions, Symptoms	Investigations	Echocardiogram	Echocardiogram shows left ventricular diastolic dysfunction	2159198010	SNOMED	SNOMED	Q-S
Referrals, Investigations, Interventions, Symptoms	Investigations	Echocardiogram	Echocardiogram shows normal left ventricular function	2534182016	SNOMED	SNOMED	Q-S
Referrals, Investigations, Interventions, Symptoms	Investigations	Echocardiogram	Transthoracic echocardiography	375976015	SNOMED	SNOMED	Q-S
Referrals, Investigations, Interventions, Symptoms	Investigations	Echocardiogram	Exercise stress echocardiography	1559341000006112	EMIS	SNOMED	Q-S
Referrals, Investigations, Interventions, Symptoms	Investigations	Echocardiogram	Echocardiogram equivocal	2159944012	SNOMED	SNOMED	Q-S
Referrals, Investigations, Interventions, Symptoms	Investigations	Echocardiogram	Echocardiography report received	2230441000000112	EMIS	SNOMED	Q-S
Referrals, Investigations, Interventions, Symptoms	Investigations	Echocardiogram	Adult echocardiography procedure report	1778796017	SNOMED	SNOMED	Q-S
Referrals, Investigations, Interventions, Symptoms	Investigations	Echocardiogram	Doppler transoesophageal echocardiography	7689421000006113	EMIS	SNOMED	Q-S
Referrals, Investigations, Interventions, Symptoms	Investigations	Echocardiogram	Fast track heart failure referral for transthoracic two dimensional echocardiogram	1769091000006112	EMIS	SNOMED	Q-S
Referrals, Investigations, Interventions, Symptoms	Investigations	Echocardiogram	Exercise stress echocardiogram with contrast	7185351000006114	EMIS	SNOMED	Q-S
Referrals, Investigations, Interventions, Symptoms	Investigations	Electrophysiological studies	Cardiac electrophysiology	5315841000006111	EMIS	SNOMED	T-V
Referrals, Investigations, Interventions, Symptoms	Investigations	Electrophysiological studies	Electrophysiology mapping phase	4422241000006114	EMIS	SNOMED	T-V
Referrals, Investigations, Interventions, Symptoms	Investigations	Electrophysiological studies	Cardiac electrophysiology report	12737861000006112	EMIS	SNOMED	T-V
Referrals, Investigations, Interventions, Symptoms	Investigations	Electrophysiological studies	Cardiac electrophysiology analysis system	7452191000006119	EMIS	SNOMED	T-V
Referrals, Investigations, Interventions, Symptoms	Investigations	Electrophysiological studies	Intracardiac electrophysiologic procedure with ECG	2677491000006112	EMIS	SNOMED	T-V
Referrals, Investigations, Interventions, Symptoms	Investigations	Electrophysiological studies	Cardiac electrophysiologic stimulation and recording study	3850151000006113	EMIS	SNOMED	T-V
Referrals, Investigations, Interventions, Symptoms	Investigations	Electrophysiological studies	Percutaneous transluminal electrophysiological studies on conducting system of heart	238591000006110	EMIS	SNOMED	T-V
Referrals, Investigations, Interventions, Symptoms	Interventions	Cardioversion	Direct current cardioversion	278920011	SNOMED	SNOMED	W-Y
Referrals, Investigations, Interventions, Symptoms	Interventions	Cardioversion	Cardioversion	5294031000006115	EMIS	SNOMED	W-Y
Referrals, Investigations, Interventions, Symptoms	Interventions	Cardioversion	Internal cardioversion	4694401000006110	EMIS	SNOMED	W-Y
Referrals, Investigations, Interventions, Symptoms	Interventions	Cardioversion	History of cardioversion	8023711000006119	EMIS	SNOMED	W-Y
Referrals, Investigations, Interventions, Symptoms	Interventions	Cardioversion	External cardioversion NEC	12727751000006118	EMIS	SNOMED	W-Y
Referrals, Investigations, Interventions, Symptoms	Interventions	Cardioversion	Atrial cardioversion system	7427631000006111	EMIS	SNOMED	W-Y
Referrals, Investigations, Interventions, Symptoms	Interventions	Cardioversion	External electrode cardioversion	411081019	SNOMED	SNOMED	W-Y
Referrals, Investigations, Interventions, Symptoms	Interventions	Cardioversion	Fluoroscopy guided cardioversion	7151501000006114	EMIS	SNOMED	W-Y
Referrals, Investigations, Interventions, Symptoms	Interventions	Cardioversion	Direct current cardioversion record	12737871000006117	EMIS	SNOMED	W-Y
Referrals, Investigations, Interventions, Symptoms	Interventions	Cardioversion	Direct current cardioversion planned	1679721000000116	EMIS	SNOMED	W-Y
Referrals, Investigations, Interventions, Symptoms	Interventions	Cardioversion	Cardioversion by intracardiac catheter	484191000000114	EMIS	SNOMED	W-Y
Referrals, Investigations, Interventions, Symptoms	Interventions	Cardioversion	Unsuccessful direct current cardioversion	8301871000006113	EMIS	SNOMED	W-Y
Referrals, Investigations, Interventions, Symptoms	Interventions	Cardiac ablation	Percutaneous transluminal ablation of conducting system of heart	238631000006110	EMIS	SNOMED	Z-AB
Referrals, Investigations, Interventions, Symptoms	Interventions	Cardiac ablation	Percutaneous transluminal ablation of atrioventricular node	271209012	SNOMED	SNOMED	Z-AB
Referrals, Investigations, Interventions, Symptoms	Interventions	Cardiac ablation	Cardiac ablation system	7603631000006111	EMIS	SNOMED	Z-AB
Referrals, Investigations, Interventions, Symptoms	Interventions	Cardiac ablation	Ablation of atrioventricular node	7091821000006115	EMIS	SNOMED	Z-AB
Referrals, Investigations, Interventions, Symptoms	Interventions	Cardiac ablation	Ablation operation for arrhythmia	5046591000006116	EMIS	SNOMED	Z-AB
Referrals, Investigations, Interventions, Symptoms	Interventions	Cardiac ablation	Cardiac ablation	7175441000006110	EMIS	SNOMED	Z-AB
Referrals, Investigations, Interventions, Symptoms	Interventions	Pacemaker or defibrillator	Cardiac pacemaker in situ	460679014	SNOMED	SNOMED	AC-AE
Referrals, Investigations, Interventions, Symptoms	Interventions	Pacemaker or defibrillator	Implantation of cardiac pacemaker	271243015	SNOMED	SNOMED	AC-AE
Referrals, Investigations, Interventions, Symptoms	Interventions	Pacemaker or defibrillator	Maintenance procedure for cardiac pacemaker system	271246011	SNOMED	SNOMED	AC-AE
Referrals, Investigations, Interventions, Symptoms	Interventions	Pacemaker or defibrillator	Implantation of intravenous cardiac pacemaker system	271222016	SNOMED	SNOMED	AC-AE
Referrals, Investigations, Interventions, Symptoms	Interventions	Pacemaker or defibrillator	Renewal of intravenous cardiac pacemaker system	1780180018	SNOMED	SNOMED	AC-AE
Referrals, Investigations, Interventions, Symptoms	Interventions	Pacemaker or defibrillator	Cardiac pacemaker	2723471000006113	EMIS	SNOMED	AC-AE
Referrals, Investigations, Interventions, Symptoms	Interventions	Pacemaker or defibrillator	[V]Fitting or adjustment of cardiac pacemaker	12457841000006115	EMIS	SNOMED	AC-AE
Referrals, Investigations, Interventions, Symptoms	Interventions	Pacemaker or defibrillator	Cardiac pacemaker system introduced via vein NOS	12719461000006114	EMIS	SNOMED	AC-AE
Referrals, Investigations, Interventions, Symptoms	Interventions	Pacemaker or defibrillator	Complication associated with cardiac pacemaker lead	7481791000006119	EMIS	SNOMED	AC-AE
Referrals, Investigations, Interventions, Symptoms	Interventions	Pacemaker or defibrillator	Cardiac resynchronisation therapy implantable pacemaker	7594081000006112	EMIS	SNOMED	AC-AE
Referrals, Investigations, Interventions, Symptoms	Interventions	Pacemaker or defibrillator	Combination internal cardiac defibrillator and pacemaker in situ	1810721000006117	EMIS	SNOMED	AC-AE
Referrals, Investigations, Interventions, Symptoms	Interventions	Pacemaker or defibrillator	Cardiac permanent pacemaker change	7147501000006118	EMIS	SNOMED	AC-AE
Referrals, Investigations, Interventions, Symptoms	Interventions	Pacemaker or defibrillator	Cardiac permanent pacemaker insertion	7150381000006118	EMIS	SNOMED	AC-AE
Referrals, Investigations, Interventions, Symptoms	Interventions	Pacemaker or defibrillator	Cardiac permanent pacemaker reposition	7117741000006118	EMIS	SNOMED	AC-AE
Referrals, Investigations, Interventions, Symptoms	Interventions	Pacemaker or defibrillator	Biventricular cardiac pacemaker malfunction	7192091000006110	EMIS	SNOMED	AC-AE
Referrals, Investigations, Interventions, Symptoms	Interventions	Pacemaker or defibrillator	Active-implantable-device communicator	7451291000006118	EMIS	SNOMED	AC-AE
Referrals, Investigations, Interventions, Symptoms	Interventions	Pacemaker or defibrillator	Implantation of internal cardiac defibrillator	1488912012	SNOMED	SNOMED	AC-AE
Referrals, Investigations, Interventions, Symptoms	Interventions	Pacemaker or defibrillator	Implantable cardiac monitor	7473711000006117	EMIS	SNOMED	AC-AE
Referrals, Investigations, Interventions, Symptoms	Interventions	Pacemaker or defibrillator	Implantable cardiac pacemaker	7605371000006119	EMIS	SNOMED	AC-AE
Referrals, Investigations, Interventions, Symptoms	Interventions	Pacemaker or defibrillator	Implantable cardioverter leads	4304631000006112	EMIS	SNOMED	AC-AE
Referrals, Investigations, Interventions, Symptoms	Interventions	Pacemaker or defibrillator	Removal of implantable cardiac pacemaker	7684121000006117	EMIS	SNOMED	AC-AE
Referrals, Investigations, Interventions, Symptoms	Interventions	Pacemaker or defibrillator	Implantable cardioverter battery end of life	7855771000006116	EMIS	SNOMED	AC-AE
Referrals, Investigations, Interventions, Symptoms	Interventions	Pacemaker or defibrillator	Inappropriate implantable cardioverter shock	7855791000006115	EMIS	SNOMED	AC-AE
Referrals, Investigations, Interventions, Symptoms	Interventions	Pacemaker or defibrillator	Implantable cardiac monitor patient activator	7471931000006112	EMIS	SNOMED	AC-AE
Referrals, Investigations, Interventions, Symptoms	Interventions	Pacemaker or defibrillator	Automatic implantable cardiac defibrillator in situ	7275691000006117	EMIS	SNOMED	AC-AE
Referrals, Investigations, Interventions, Symptoms	Interventions	Pacemaker or defibrillator	History of removal of implantable cardiac pacemaker	9350681000006114	EMIS	SNOMED	AC-AE
Referrals, Investigations, Interventions, Symptoms	Interventions	Pacemaker or defibrillator	ICED (implantable cardiac electronic device) in situ	1989031000006115	EMIS	SNOMED	AC-AE
Referrals, Investigations, Interventions, Symptoms	Interventions	Pacemaker or defibrillator	Automatic implantable cardioverter sensing electrodes	4304591000006112	EMIS	SNOMED	AC-AE
Referrals, Investigations, Interventions, Symptoms	Interventions	Pacemaker or defibrillator	Dysfunction of implantable cardiac defibrillator lead	3637017013	SNOMED	SNOMED	AC-AE
Referrals, Investigations, Interventions, Symptoms	Interventions	Pacemaker or defibrillator	Checking of automatic implantable cardiac defibrillator	7532311000006118	EMIS	SNOMED	AC-AE
Referrals, Investigations, Interventions, Symptoms	Interventions	Pacemaker or defibrillator	Identification of presence of implantable cardiac devices	6344521000006113	EMIS	SNOMED	AC-AE
Referrals, Investigations, Interventions, Symptoms	Interventions	Pacemaker or defibrillator	Implantable cardiac device management application software	7769871000006119	EMIS	SNOMED	AC-AE
Referrals, Investigations, Interventions, Symptoms	Interventions	Pacemaker or defibrillator	Cardiac resynchronisation therapy implantable defibrillator	7594061000006119	EMIS	SNOMED	AC-AE
Referrals, Investigations, Interventions, Symptoms	Interventions	Pacemaker or defibrillator	Breakage of implantable cardiac defibrillator lead insulation	3637014018	SNOMED	SNOMED	AC-AE
Referrals, Investigations, Interventions, Symptoms	Interventions	Pacemaker or defibrillator	Relocation of automatic implantable cardioverter/defibrillator	3857151000006112	EMIS	SNOMED	AC-AE
Referrals, Investigations, Interventions, Symptoms	Interventions	Pacemaker or defibrillator	Malfunction of automatic implantable cardioverter defibrillator	9479311000006110	EMIS	SNOMED	AC-AE
Referrals, Investigations, Interventions, Symptoms	Interventions	Pacemaker or defibrillator	Deactivation of automatic implantable cardioverter defibrillator	1812201000006119	EMIS	SNOMED	AC-AE
Referrals, Investigations, Interventions, Symptoms	Interventions	Pacemaker or defibrillator	History of removal of biventricular implantable cardiac pacemaker	9352311000006110	EMIS	SNOMED	AC-AE
Referrals, Investigations, Interventions, Symptoms	Interventions	Pacemaker or defibrillator	Insertion of biventricular implantable cardioverter defibrillator	7338801000006111	EMIS	SNOMED	AC-AE
Referrals, Investigations, Interventions, Symptoms	Interventions	Pacemaker or defibrillator	History of removal of biventricular implantable cardiac defibrillator	9352301000006112	EMIS	SNOMED	AC-AE
Referrals, Investigations, Interventions, Symptoms	Interventions	Pacemaker or defibrillator	Biventricular automatic implantable cardioverter defibrillator in situ	8021691000006116	EMIS	SNOMED	AC-AE
Referrals, Investigations, Interventions, Symptoms	Interventions	Pacemaker or defibrillator	Insertion of pulse generator of implantable cardioverter defibrillator	7517601000006118	EMIS	SNOMED	AC-AE
Referrals, Investigations, Interventions, Symptoms	Interventions	Pacemaker or defibrillator	Implantable intraocular pressure monitoring system sensor insertion cartridge	7800101000006112	EMIS	SNOMED	AC-AE
Referrals, Investigations, Interventions, Symptoms	Interventions	Pacemaker or defibrillator	Malfunction of biventricular automatic implantable cardioverter defibrillator	8021681000006119	EMIS	SNOMED	AC-AE
Referrals, Investigations, Interventions, Symptoms	Interventions	Pacemaker or defibrillator	Discussion about deactivation of automatic implantable cardioverter defibrillator	1844411000006118	EMIS	SNOMED	AC-AE
Referrals, Investigations, Interventions, Symptoms	Interventions	Pacemaker or defibrillator	Consent given for deactivation of automatic implantable cardioverter defibrillator	1846041000006115	EMIS	SNOMED	AC-AE
Referrals, Investigations, Interventions, Symptoms	Interventions	Pacemaker or defibrillator	Malfunction of biventricular automatic implantable cardioverter defibrillator generator	8087161000006118	EMIS	SNOMED	AC-AE
Referrals, Investigations, Interventions, Symptoms	Interventions	Pacemaker or defibrillator	Infection associated with biventricular automatic implantable cardioverter defibrillator	7298071000006114	EMIS	SNOMED	AC-AE
Referrals, Investigations, Interventions, Symptoms	Interventions	Pacemaker or defibrillator	Mechanical malfunction of biventricular automatic implantable cardioverter defibrillator	7161021000006115	EMIS	SNOMED	AC-AE
Referrals, Investigations, Interventions, Symptoms	Interventions	Pacemaker or defibrillator	Fluoroscopy guided insertion of biventricular implantable cardioverter defibrillator lead	8294251000006111	EMIS	SNOMED	AC-AE
Referrals, Investigations, Interventions, Symptoms	Interventions	Pacemaker or defibrillator	Fluoroscopy guided replacement of pulse generator of implantable cardioverter defibrillator	7383701000006118	EMIS	SNOMED	AC-AE
Referrals, Investigations, Interventions, Symptoms	Interventions	Pacemaker or defibrillator	Fluoroscopy guided revision of cardiac biventricular implantable cardioverter defibrillator lead	8240281000006118	EMIS	SNOMED	AC-AE
Referrals, Investigations, Interventions, Symptoms	Interventions	Pacemaker or defibrillator	Removal of cardiac biventricular implantable cardioverter defibrillator using fluoroscopic guidance	7351261000006117	EMIS	SNOMED	AC-AE
Referrals, Investigations, Interventions, Symptoms	Interventions	Pacemaker or defibrillator	Replacement of cardiac biventricular implantable cardioverter defibrillator using fluoroscopic guidance	7360831000006110	EMIS	SNOMED	AC-AE
Referrals, Investigations, Interventions, Symptoms	Interventions	Pacemaker or defibrillator	Disorder of implantable cardiovertor	5061761000006115	EMIS	SNOMED	AC-AE
Referrals, Investigations, Interventions, Symptoms	Interventions	Pacemaker or defibrillator	Implantable cardioverter ventricular lead dysfunction or complication	7855761000006111	EMIS	SNOMED	AC-AE
Referrals, Investigations, Interventions, Symptoms	Interventions	Pacemaker or defibrillator	Fluoroscopy guided revision of cardiac biventricular implantable cardioverter defibrillator lead	3526232011	SNOMED	SNOMED	AC-AE
Referrals, Investigations, Interventions, Symptoms	Interventions	Pacemaker or defibrillator	Insertion of cardiac biventricular implantable cardioverter defibrillator using fluoroscopic guidance	7185071000006119	EMIS	SNOMED	AC-AE
Referrals, Investigations, Interventions, Symptoms	Symptoms	Angina	Angina pectoris	299757012	SNOMED	EMIS	AF-AH
Referrals, Investigations, Interventions, Symptoms	Symptoms	Palpitations	Palpitations	249291000006117	EMIS	EMIS	AI-AK
Referrals, Investigations, Interventions, Symptoms	Symptoms	Palpitations	History of palpitations	7483111000006112	EMIS	EMIS	AI-AK
Referrals, Investigations, Interventions, Symptoms	Symptoms	Palpitations	Palpitations - bumping	4545591000006117	EMIS	EMIS	AI-AK
Referrals, Investigations, Interventions, Symptoms	Symptoms	Palpitations	Palpitations - pounding	5260351000006115	EMIS	EMIS	AI-AK
Referrals, Investigations, Interventions, Symptoms	Symptoms	Palpitations	Palpitations - irregular	5260251000006114	EMIS	EMIS	AI-AK
Referrals, Investigations, Interventions, Symptoms	Symptoms	Palpitations	Palpitations - fluttering	4545611000006111	EMIS	EMIS	AI-AK
Referrals, Investigations, Interventions, Symptoms	Symptoms	Palpitations	Palpitations - regular	8075361000006117	EMIS	EMIS	AI-AK
Referrals, Investigations, Interventions, Symptoms	Symptoms	Palpitations	Palpitations - rapid	5260231000006119	EMIS	EMIS	AI-AK
Referrals, Investigations, Interventions, Symptoms	Symptoms	Palpitations	Palpitations with regular rhythm	7095591000006118	EMIS	EMIS	AI-AK
Referrals, Investigations, Interventions, Symptoms	Symptoms	Vertigo	Dizziness	627241000006116	EMIS	SNOMED	AL-AN
Referrals, Investigations, Interventions, Symptoms	Symptoms	Vertigo	H/O dizziness	8264531000006116	EMIS	SNOMED	AL-AN
Referrals, Investigations, Interventions, Symptoms	Symptoms	Vertigo	Postural dizziness	4084331000006119	EMIS	SNOMED	AL-AN
Referrals, Investigations, Interventions, Symptoms	Symptoms	Vertigo	Exertional dizziness	4084351000006114	EMIS	SNOMED	AL-AN
Referrals, Investigations, Interventions, Symptoms	Symptoms	Vertigo	Dizziness due to drug	7484131000006116	EMIS	SNOMED	AL-AN
Referrals, Investigations, Interventions, Symptoms	Symptoms	Vertigo	Multisensory dizziness	5034331000006116	EMIS	SNOMED	AL-AN
Referrals, Investigations, Interventions, Symptoms	Symptoms	Vertigo	Dizziness present	253031016	SNOMED	SNOMED	AL-AN
Referrals, Investigations, Interventions, Symptoms	Symptoms	Vertigo	Functional dizziness	2626741000006111	EMIS	SNOMED	AL-AN
Referrals, Investigations, Interventions, Symptoms	Symptoms	Vertigo	Dizziness on lying flat	2626741000006111	EMIS	SNOMED	AL-AN
Referrals, Investigations, Interventions, Symptoms	Symptoms	Vertigo	Dizziness - light-headed	6459911000006118	EMIS	SNOMED	AL-AN
Referrals, Investigations, Interventions, Symptoms	Symptoms	Syncope	Syncope	317012014	SNOMED	SNOMED	AO-AQ
Referrals, Investigations, Interventions, Symptoms	Symptoms	Syncope	Syncope and collapse	317010018	SNOMED	SNOMED	AO-AQ
Referrals, Investigations, Interventions, Symptoms	Symptoms	Syncope	History of syncope	2163221012	SNOMED	SNOMED	AO-AQ
Referrals, Investigations, Interventions, Symptoms	Symptoms	Syncope	Syncope symptom	407072012	SNOMED	SNOMED	AO-AQ
Referrals, Investigations, Interventions, Symptoms	Symptoms	Syncope	Cough syncope	317404014	SNOMED	SNOMED	AO-AQ
Referrals, Investigations, Interventions, Symptoms	Symptoms	Syncope	Micturition syncope	317015011	SNOMED	SNOMED	AO-AQ
Referrals, Investigations, Interventions, Symptoms	Symptoms	Syncope	Heat syncope	819091000006111	EMIS	SNOMED	AO-AQ
Referrals, Investigations, Interventions, Symptoms	Symptoms	Syncope	Near syncope	7074231000006114	EMIS	SNOMED	AO-AQ
Referrals, Investigations, Interventions, Symptoms	Symptoms	Syncope	Effort syncope	3006801000006113	EMIS	SNOMED	AO-AQ
Referrals, Investigations, Interventions, Symptoms	Symptoms	Syncope	Witnessed syncope	7309721000006110	EMIS	SNOMED	AO-AQ
Referrals, Investigations, Interventions, Symptoms	Symptoms	Syncope	Defaecation syncope	2533616016	SNOMED	SNOMED	AO-AQ
Referrals, Investigations, Interventions, Symptoms	Symptoms	Syncope	Deglutition syncope	5060951000006114	EMIS	SNOMED	AO-AQ
Referrals, Investigations, Interventions, Symptoms	Symptoms	Syncope	Hypotensive syncope	3443351000006113	EMIS	SNOMED	AO-AQ
Referrals, Investigations, Interventions, Symptoms	Symptoms	Syncope	Psychogenic syncope	6457481000006114	EMIS	SNOMED	AO-AQ
Referrals, Investigations, Interventions, Symptoms	Symptoms	Syncope	Carotid sinus syncope	3338311000006111	EMIS	SNOMED	AO-AQ
Referrals, Investigations, Interventions, Symptoms	Symptoms	Dyspnoea	Dyspnoea	140461000006116	EMIS	SNOMED	AR-AT
Referrals, Investigations, Interventions, Symptoms	Symptoms	Dyspnoea	Dyspnoea on exertion	498862013	SNOMED	SNOMED	AR-AT
Referrals, Investigations, Interventions, Symptoms	Symptoms	Dyspnoea	Paroxysmal nocturnal dyspnoea	198599018	SNOMED	SNOMED	AR-AT
Referrals, Investigations, Interventions, Symptoms	Symptoms	Dyspnoea	O/E - dyspnoea	253889014	SNOMED	SNOMED	AR-AT
Referrals, Investigations, Interventions, Symptoms	Symptoms	Dyspnoea	Nocturnal dyspnoea	371012016	SNOMED	SNOMED	AR-AT
Referrals, Investigations, Interventions, Symptoms	Symptoms	Fatigue	Fatigue	667321000006111	EMIS	SNOMED	AU-AW
Referrals, Investigations, Interventions, Symptoms	Symptoms	Fatigue	Chronic fatigue syndrome	87704019	SNOMED	SNOMED	AU-AW
Referrals, Investigations, Interventions, Symptoms	Symptoms	Fatigue	Malaise and fatigue	730581000006116	EMIS	SNOMED	AU-AW
Referrals, Investigations, Interventions, Symptoms	Symptoms	Fatigue	Fatigue - symptom	407105011	SNOMED	SNOMED	AU-AW
Referrals, Investigations, Interventions, Symptoms	Symptoms	Fatigue	Postviral fatigue syndrome	496412018	SNOMED	SNOMED	AU-AW
Referrals, Investigations, Interventions, Symptoms	Symptoms	Fatigue	Psychogenic fatigue	7259631000006115	EMIS	SNOMED	AU-AW
Referrals, Investigations, Interventions, Symptoms	Symptoms	Fatigue	Tired all the time	397879018	SNOMED	SNOMED	AU-AW
Referrals, Investigations, Interventions, Symptoms	Symptoms	Oedema	Peripheral oedema	317208010	SNOMED	SNOMED	AX-AZ
Referrals, Investigations, Interventions, Symptoms	Symptoms	Oedema	Pitting oedema	423227017	SNOMED	SNOMED	AX-AZ
Referrals, Investigations, Interventions, Symptoms	Symptoms	Oedema	O/E - oedema of feet	253715016	SNOMED	SNOMED	AX-AZ
Referrals, Investigations, Interventions, Symptoms	Symptoms	Oedema	Dependent oedema	1216109011	SNOMED	SNOMED	AX-AZ
Referrals, Investigations, Interventions, Symptoms	Symptoms	Oedema	Pulmonary oedema	301694014	SNOMED	SNOMED	AX-AZ
Referrals, Investigations, Interventions, Symptoms	Symptoms	Oedema	Localised oedema	300351000006114	EMIS	SNOMED	AX-AZ
Referrals, Investigations, Interventions, Symptoms	Symptoms	Oedema	Oedema, generalised	800791000006118	EMIS	SNOMED	AX-AZ
Referrals, Investigations, Interventions, Symptoms	Symptoms	Oedema	Acute oedema	800791000006118	EMIS	SNOMED	AX-AZ
Referrals, Investigations, Interventions, Symptoms	Symptoms	Oedema	Ankle oedema	2919931000006119	EMIS	SNOMED	AX-AZ

## Sheet: GP received codes
Category	SNOMED code	Description (most frequent listed)
af	120041000119109	Atrial fibrillation with rapid ventricular response
af	282825002	Paroxysmal atrial fibrillation
af	440028005	Permanent atrial fibrillation
af	440059007	Persistent atrial fibrillation
af	49436004	Atrial fibrillation
alcohol	160573003	Alcohol consumption
avb	164902006	ECG: partial atrioventricular block - long PR
avb	164906009	ECG: complete atrioventricular block
avb	195039008	Partial heart block
avb	195042002	Second degree atrioventricular block
avb	233917008	Atrioventricular block
avb	270492004	First degree atrioventricular block
avb	27885002	Complete atrioventricular block
avb	28189009	Mobitz type II atrioventricular block
avb	54016002	Mobitz type 1 second degree atrioventricular block
bleed	12063002	Rectal bleeding
bleed	12274003	Acute peptic ulcer with haemorrhage
bleed	12847006	Acute duodenal ulcer with haemorrhage
bleed	13937002	Subretinal haemorrhage
bleed	195165005	Basal ganglia haemorrhage
bleed	195176009	Subdural haematoma - nontraumatic
bleed	21454007	Subarachnoid haemorrhage
bleed	230710000	Lobar cerebral haemorrhage
bleed	2367005	Acute haemorrhagic gastritis
bleed	247133006	Retinal dot haemorrhage
bleed	247161000	Macular subretinal haemorrhage
bleed	247233000	Optic disc haemorrhage
bleed	262952002	Traumatic subdural hematoma
bleed	26421009	External bleeding haemorrhoids
bleed	266464001	Haemorrhage of rectum and anus
bleed	267051003	Vomiting blood - fresh
bleed	274100004	Cerebral haemorrhage
bleed	28998008	Retinal haemorrhage
bleed	304831001	Chronic intracranial subdural haematoma
bleed	31341008	Vitreous haemorrhage
bleed	35265002	Mallory-Weiss syndrome
bleed	35486000	Subdural haemorrhage
bleed	37372002	Upper gastrointestinal haemorrhage
bleed	450418003	Cerebral haemorrhage following injury NOS
bleed	51551000	Bleeding haemorrhoids NOS
bleed	52201006	Internal capsule haemorrhage
bleed	6072007	Anal haemorrhage
bleed	74474003	Gastrointestinal haemorrhage
bleed	75884004	First degree internal haemorrhoids
bleed	8765009	Haematemesis
bleed	87763006	Lower gastrointestinal haemorrhage
bleed	89748001	Acute GU + haemorrhage
bleed	95453001	Subdural haematoma
bleed	95531001	Erosive duodenitis
bmi	60621009	Body mass index
ckd	324121000000109	CKD stage 1 with proteinuria
ckd	324151000000104	Chronic kidney disease stage 1 without proteinuria
ckd	324181000000105	Chronic kidney disease stage 2 with proteinuria
ckd	324211000000106	Chronic kidney disease stage 2 without proteinuria
ckd	324251000000105	Chronic kidney disease stage 3 with proteinuria
ckd	324281000000104	Chronic kidney disease stage 3 without proteinuria
ckd	324311000000101	Chronic kidney disease stage 3A with proteinuria
ckd	324341000000100	Chronic kidney disease stage 3A without proteinuria
ckd	324371000000106	CKD stage 3B with proteinuria
ckd	324411000000105	Chronic kidney disease stage 3B without proteinuria
ckd	324441000000106	Chronic kidney disease stage 4 with proteinuria
ckd	324471000000100	Chronic kidney disease stage 4 without proteinuria
ckd	431855005	Chronic kidney disease stage 1
ckd	431856006	Chronic kidney disease stage 2
ckd	431857002	Chronic kidney disease stage 4
ckd	433144002	Chronic kidney disease stage 3
ckd	433146000	Chronic kidney disease stage 5
ckd	46177005	ESRD - End stage renal disease
ckd	700378005	Chronic kidney disease stage 3A
ckd	700379002	Chronic kidney disease stage 3B
ckd	709044004	Chronic renal impairment
ckd	90688005	Chronic renal failure
ckd	949401000000103	CKD G1A1 - chronic kidney disease with glomerular filtration rate category G1 and albuminuria category A1
ckd	949421000000107	CKD G1A2 - chronic kidney disease with glomerular filtration rate category G1 and albuminuria category A2
ckd	949481000000108	CKD G1A3 - chronic kidney disease with glomerular filtration rate category G1 and albuminuria category A3
ckd	949521000000108	CKD G2A1 - chronic kidney disease with glomerular filtration rate category G2 and albuminuria category A1
ckd	949561000000100	CKD G2A2 - chronic kidney disease with glomerular filtration rate category G2 and albuminuria category A2
ckd	949621000000109	CKD G2A3 - chronic kidney disease with glomerular filtration rate category G2 and albuminuria category A3
ckd	949881000000106	CKD G3aA1 - chronic kidney disease with glomerular filtration rate category G3a and albuminuria category A1
ckd	949901000000109	CKD G3aA2 - chronic kidney disease with glomerular filtration rate category G3a and albuminuria category A2
ckd	949921000000100	CKD G3aA3 - chronic kidney disease with glomerular filtration rate category G3a and albuminuria category A3
ckd	950061000000103	CKD G3bA1 - chronic kidney disease with glomerular filtration rate category G3b and albuminuria category A1
ckd	950081000000107	CKD G3bA2 - chronic kidney disease with glomerular filtration rate category G3b and albuminuria category A2
ckd	950101000000101	CKD G3bA3 - chronic kidney disease with glomerular filtration rate category G3b and albuminuria category A3
ckd	950211000000107	CKD G4A2 - chronic kidney disease with glomerular filtration rate category G4 and albuminuria category A2
ckd	950231000000104	CKD G4A3 - chronic kidney disease with glomerular filtration rate category G4 and albuminuria category A3
copd	10692761000119107	Asthma-chronic obstructive pulmonary disease overlap syndrome
copd	13645005	Chronic obstructive pulmonary disease
copd	195951007	Acute exacerbation of chronic obstructive airways disease
copd	195957006	Emphysematous bulla
copd	196001008	Chronic obstruct pulmonary dis with acute lower resp infectn
copd	204991000000107	Suspected chronic obstructive pulmonary disease
copd	285381006	Acute infective exacerbation of chronic obstructive airways disease
copd	293991000000106	Very severe chronic obstructive pulmonary disease
copd	313296004	Mild chronic obstructive pulmonary disease
copd	313297008	Moderate chronic obstructive pulmonary disease
copd	313299006	Severe chronic obstructive pulmonary disease
copd	68328006	Centrilobular emphysema
copd	708030004	Pulmonary emphysema co-occurrent with fibrosis of lung
copd	847091000000104	Acute non-infective exacerbation of chronic obstructive pulmonary disease
copd	87433001	Emphysema
death	16983000	Death in hospital
death	184305005	Cause of Death
death	1993761000006105	Cause of death - Ia
death	1993771000006103	Cause of death - Ib
death	1993781000006100	Cause of death - Ic
death	1993791000006102	Cause of death - II
death	26636000	Sudden death
death	276506001	Neonatal death
death	307930005	Death certificate
death	391181005	Early neonatal death
death	398033008	Death of family member
death	399753006	Date of death
death	401321000	Hospital notified of death
death	419620001	Death
death	430551000000108	[V]Issue of medical certificate
death	49713007	Unexpected death
death	713461000000100	Death administration
dementia	10532003	Primary degenerative dementia of the Alzheimer type, presenile onset, with depression
dementia	135811000119107	Lewy body dementia with behavioural disturbance
dementia	141991000119109	Delusions in Alzheimer's disease
dementia	15662003	Senile dementia
dementia	16219201000119101	Behavioural disturbance co-occurrent and due to late onset Alzheimer dementia
dementia	1972021000006103	Unspecified dementia, without additional symptoms
dementia	1972231000006105	Dementia in Alzheimer's dis, atypical or mixed type, without additional symptoms
dementia	1972341000006107	Dementia in Alzheimer's dis, atypical or mixed type, other mixed symptoms
dementia	1972471000006107	Dementia in Alzheimer's disease, unspecified, other mixed symptoms
dementia	230270009	Frontotemporal dementia
dementia	230287006	Mixed cortical and subcortical vascular dementia
dementia	26929004	Alzheimer's disease
dementia	312991009	Senile dementia of the Lewy body type
dementia	416780008	Alzheimer's disease with early onset
dementia	416975007	Dementia in Alzheimer's disease with late onset
dementia	425390006	Dementia in Parkinsons disease
dementia	429998004	Vascular dementia
dementia	52448006	Dementia
dementia	723123001	Ischaemic vascular dementia
dementia	79341000119107	Mixed dementia
dementia	80098002	Diffuse Lewy body disease
dementia	914951000006105	[D] Dementia in Alzheimer's disease
dm	237599002	Insulin treated type 2 diabetes mellitus
dm	313436004	Diabetes mellitus, adult onset, no mention of complication
dm	44054006	Type 2 diabetes mellitus
dm	443694000	Type 2 diabetes mellitus - poor control
dm	703138006	Type II diabetes mellitus in remission
dvt	128053003	Deep vein thrombosis
dvt	161508001	H/O: Deep Vein Thrombosis
dvt	194883006	Post operative pulmonary embolus
dvt	195410000	THROMBOSIS FEMORAL VEIN
dvt	195411001	Thrombophlebitis of the popliteal vein
dvt	197001004	Thrombus of the superior mesenteric veins
dvt	213220000	Post operative deep vein thrombosis
dvt	40198004	Deep vein thrombophlebitis of the leg unspecified
dvt	404223003	Deep vein thrombosis of lower limb
dvt	438647008	Thrombosis of subclavian vein
dvt	438773007	Recurrent pulmonary embolism
dvt	56272000	Postnatal deep vein thrombosis
dvt	59282003	Pulmonary embolism
dvt	710167004	Recurrent deep vein thrombosis
dvt	7387004	Thrombophlebitis of tibial vein
dvt	978421000000101	Unprovoked deep vein thrombosis
dvt	978441000000108	Provoked deep vein thrombosis
ethnicity	110751000000108	Indian or British Indian - ethnic category 2001 census
ethnicity	110761000000106	English - ethnic category 2001 census
ethnicity	160513005	European origin
ethnicity	160515003	Asian origin
ethnicity	160519009	Indian origin
ethnicity	18167009	Black African
ethnicity	185984009	White
ethnicity	185988007	Black Caribbean
ethnicity	186002003	Pakistani
ethnicity	186013000	Other Asian (NMO)
ethnicity	186021006	Other ethnic, Asian/White orig
ethnicity	315236000	White British
ethnicity	315237009	White Irish
ethnicity	315279003	Other black ethnic group
ethnicity	315281001	Other Asian ethnic group
ethnicity	401213008	White Scottish
ethnicity	401214002	Other white British ethnic group
ethnicity	413773004	RACE: White
ethnicity	414481008	Indian
ethnicity	80208004	Portuguese
ethnicity	86461000000107	Sri Lankan - ethnic category 2001 census
ethnicity	88941000000100	Polish - ethnic category 2001 census
ethnicity	92411000000108	Other White background - ethnic category 2001 census
ethnicity	92421000000102	White and Black Caribbean - ethnic category 2001 census
ethnicity	92431000000100	White and Black African - ethnic category 2001 census
ethnicity	92441000000109	White and Asian - ethnic category 2001 census
ethnicity	92481000000101	Other Asian background - ethnic category 2001 census
ethnicity	92511000000107	Chinese - ethnic category 2001 census
ethnicity	92541000000108	Scottish - ethnic category 2001 census
ethnicity	92551000000106	Welsh - ethnic category 2001 census
ethnicity	92601000000109	Chinese and White - ethnic category 2001 census
ethnicity	92681000000104	British Asian - ethnic category 2001 census
ethnicity	92761000000103	Japanese - ethnic category 2001 census
ethnicity	93961000000109	Italian - ethnic category 2001 census
ethnicity	94031000000102	Other mixed White - ethnic category 2001 census
ethnicity	94041000000106	Oth White European/European unsp/Mixed European 2001 census
ethnicity	94051000000109	Other White or White unspecified - ethnic category 2001 census
ethnicity	976791000000107	Asian or Asian British: Indian - England and Wales ethnic category 2011 census
ethnicity	976811000000108	Asian or Asian British: Pakistani - England and Wales ethnic category 2011 census
ethnicity	976851000000107	Asian or Asian British: Chinese - England and Wales ethnic category 2011 census
hf	10633002	Acute congestive heart failure
hf	128404006	Right heart failure
hf	134401001	Left ventricular systolic dysfunction
hf	153941000119100	Chronic combined systolic and diastolic heart failure
hf	195111005	Decompensated cardiac failure
hf	195112003	Compensated cardiac failure
hf	195114002	Acute left ventricular failure
hf	1991651000006104	Severe left ventricular systolic dysfunction
hf	407596008	Echocardiogram shows left ventricular systolic dysfunction
hf	407597004	Echocardiogram shows left ventricular diastolic dysfunction
hf	414072005	Echocardiogram shows normal left ventricular function
hf	42343007	Congestive heart failure
hf	424404003	Decompensated chronic heart failure
hf	426263006	Congestive heart failure due to left ventricular systolic dysfunction
hf	441530006	Chronic diastolic heart failure
hf	446221000	Heart failure with normal ejection fraction
hf	56675007	Acute heart failure
hf	703272007	Heart failure with reduced ejection fraction
hf	703275009	Heart failure with reduced ejection fraction due to cardiomyopathy
hf	71892000	Cardiac asthma
hf	79955004	Chronic cor pulmonale
hf	83291003	Cor pulmonale
hf	84114007	Heart failure
hf	85232009	Left ventricular failure
hf	88805009	Chronic congestive heart failure
htn	1201005	Benign essential hypertension
htn	194791005	Hypertension secondary to drug
htn	198941007	Hypertension complicating pregnancy/childbirth/puerperium
htn	237279007	Hypertension of pregnancy
htn	31992008	Secondary hypertension
htn	38341003	Hypertensive disease
htn	398254007	Pre-eclampsia, unspecified
htn	41114007	Mild pre-eclampsia
htn	46764007	Severe pre-eclampsia
htn	48194001	Gestational hypertension
htn	56218007	Systolic hypertension
htn	59621000	Essential hypertension
htn	697930002	White coat hypertension
htn	70272006	Malignant hypertension
htn	706882009	Hypertensive crisis
htn	78975002	Malignant essential hypertension
htn	843821000000102	Stage 1 hypertension
htn	846371000000103	Stage 2 hypertension (NICE - Nat Ins for Hth Clin Excl 2011)
htn	908631000000108	Stage 1 hyperten (NICE 2011) without evidnce end organ damge
htn	908651000000101	Stage 1 hypertension (NICE 2011) with evidence of end organ damage
mi	233838001	Posterior myocardial infarction NOS
mi	285981000119103	Acute ST segment elevation myocardial infarction involving left anterior descending coronary artery
mi	401303003	Acute ST segment elevation myocardial infarction
mi	401314000	Acute non-ST segment elevation myocardial infarction
mi	54329005	Anterior myocardial infarction NOS
mi	57054005	Acute myocardial infarction
mi	65547006	Acute inferolateral infarction
mi	70211005	Acute anterolateral infarction
mi	703164000	Acute STEMI (ST elevation myocardial infarction) of anterior wall
mi	70422006	Acute subendocardial infarction
mi	73795002	Inferior myocardial infarction NOS
mi	76593002	Acute inferoposterior infarction
mi	79009004	Acute septal infarction
osa	1101000119103	Obstructive sleep apnoea of adult
osa	27405005	Central sleep apnoea
osa	502901000000102	[D]Sleep apnoea syndrome
osa	73430006	Sleep apnoea
osa	78275009	Obstructive sleep apnoea
pad	195319003	Embolism and thrombosis of the brachial artery
pad	195320009	Embolism and thrombosis of the radial artery
pad	195323006	Embolism and thrombosis of the femoral artery
pad	195324000	Embolus/thromb.popliteal art.
pad	197000003	Thrombus of the superior mesenteric artery
pad	302233006	Renal artery stenosis
pad	306848006	Occlusion of femoropopliteal bypass graft
pad	312829002	Common femoral artery stenosis
pad	314187004	Iliac artery occlusion
pad	314188009	Femoral artery occlusion
pad	314189001	Popliteal artery occlusion
pad	399957001	Peripheral arterial occlusive disease
pad	405545007	Mesenteric artery stenosis
pad	63491006	Intermittent claudication
pad	842061000000108	Occlusion of brachial artery
pad	95579008	Renal artery thrombosis
smoking	1092031000000108	Ex-cigarette smoker amount unknown
smoking	1092091000000109	Ex-moderate smoker (10-19/day)
smoking	1092131000000107	Ex-trivial smoker (<1/day)
smoking	160603005	Light smoker - 1-9 cigs/day
smoking	160604004	Moderate smoker - 10-19 cigs/d
smoking	160605003	Heavy smoker - 20-39 cigs/day
smoking	160606002	Very heavy smoker - 40+cigs/d
smoking	160617001	Stopped smoking
smoking	160618006	Current non-smoker
smoking	160619003	Rolls own cigarettes
smoking	160620009	Ex pipe smoker
smoking	160621008	Ex cigar smoker
smoking	228524006	Exposed to tobacco smoke at home
smoking	230056004	Cigarette consumption
smoking	230057008	Cigar consumption
smoking	230058003	Pipe tobacco consumption
smoking	230060001	Light cigarette smoker
smoking	230062009	Moderate cigarette smoker
smoking	266918002	Tobacco consumption
smoking	266919005	Never smoked tobacco
smoking	266920004	Trivial smoker - < 1 cig/day
smoking	266921000	Ex-trivial smoker (<1/day)
smoking	266922007	Ex-light smoker (1-9/day)
smoking	266923002	Ex-moderate smoker (10-19/day)
smoking	266924008	Ex-heavy smoker (20-39/day)
smoking	266925009	Ex-very heavy smoker (40+/day)
smoking	266928006	Ex-cigarette smoker amount unknown
smoking	266929003	Smoking started
smoking	281018007	Ex-cigarette smoker
smoking	308438006	Smoking restarted
smoking	401201003	Cigarette pack-years
smoking	405746006	Current non smoker but past smoking history unknown
smoking	428041000124106	Occasional smoker
smoking	43381005	Passive smoker
smoking	48031000119106	Ex-smoker for more than 1 year
smoking	492191000000103	Ex roll-up cigarette smoker
smoking	517211000000106	Recent ex-smoker (stopped within last 6 months)
smoking	59978006	Cigar smoker
smoking	649851000006108	Ex- Rolled Tobacco Smoker
smoking	65568007	Cigarette smoker
smoking	77176002	Current smoker
smoking	782516008	Number of calculated smoking pack years
smoking	82302008	Pipe smoker
smoking	8392000	Non-smoker
smoking	8517006	Ex smoker
smoking	856371000006107	Smoking Clinic
stroke	1078001000000105	Haemorrhagic stroke
stroke	161511000	H/O: TIA
stroke	162335008	Transient neurological symptoms
stroke	16371781000119100	Cerebellar stroke
stroke	195209007	Middle cerebral artery syndrome
stroke	195210002	Anterior cerebral artery syndrome
stroke	195211003	Posterior cerebral artery syndrome
stroke	195212005	Brain stem stroke syndrome
stroke	195213000	Cerebellar stroke syndrome
stroke	195216008	Left sided CVA
stroke	195217004	Right sided CVA
stroke	230690007	Stroke and cerebrovascular accident unspecified
stroke	230691006	Stroke due to cerebral arterial occlusion
stroke	230715005	Posterior circulation stroke of uncertain pathology
stroke	266257000	Transient ischaemic attack
stroke	275526006	H/O: stroke
stroke	371040005	Thrombotic stroke
stroke	413102000	Infarction of basal ganglia
stroke	413124000	Stroke / transient ischaemic attack referral
stroke	422504002	Ischaemic stroke
stroke	64009001	Vertebro-basilar insufficiency
stroke	705146005	Referral to transient ischaemic attack clinic
stroke	751371000000107	Personal history of transient ischaemic attack
stroke	78569004	Lateral medullary syndrome
stroke	88032003	Amaurosis fugax
stroke	95457000	Brainstem infarction
svt	120041000119109	Atrial fibrillation with rapid ventricular response
svt	195069001	Paroxysmal atrial tachycardia
svt	282825002	Paroxysmal atrial fibrillation
svt	427665004	Paroxysmal atrial flutter
svt	440028005	Permanent atrial fibrillation
svt	440059007	Persistent atrial fibrillation
svt	49436004	Atrial fibrillation
svt	5370000	Atrial flutter
svt	6456007	Supraventricular tachycardia NOS
svt	67198005	Paroxysmal supraventricular tachycardia
vt	25569003	Ventricular tachycardia
vt	444658006	Nonsustained ventricular tachycardia
vt	66657009	Paroxysmal ventricular tachycardia

## Sheet: Codelists ethnicity
Coding system	Code	Description	Ethnicity Group
HES-APC	A	British (White)	White
HES-APC	B	Irish (White)	White
HES-APC	C	Any other White background	White
HES-APC	D	White and Black Caribbean (Mixed)	Mixed
HES-APC	E	White and Black African (Mixed)	Mixed
HES-APC	F	White and Asian (Mixed)	Mixed
HES-APC	G	Any other Mixed background	Mixed
HES-APC	H	Indian (Asian or Asian British)	Asian
HES-APC	J	Pakistani (Asian or Asian British)	Asian
HES-APC	K	Bangladeshi (Asian or Asian British)	Asian
HES-APC	L	Any other Asian background	Asian
HES-APC	M	Caribbean (Black or Black British)	Black
HES-APC	N	African (Black or Black British)	Black
HES-APC	P	Any other Black background	Black
HES-APC	R	Chinese (other ethnic group)	Asian
HES-APC	S	Any other ethnic group	Other
HES-APC	Z	Not stated	Missing
HES-APC	X	Not known (prior to 2013)	Missing
HES-APC	99	Not known (2013 onwards)	Missing
SNOMED	10117001	Finns	White
SNOMED	1036211000000103	Slovak Roma	White
SNOMED	1036251000000104	Czech Roma	White
SNOMED	1036281000000105	Hungarian Roma	White
SNOMED	1036301000000106	Polish Roma	White
SNOMED	1036321000000102	Romanian Roma	White
SNOMED	1036341000000109	Roma	White
SNOMED	1036361000000105	Bulgarian Roma	White
SNOMED	110401000000103	Turkish - ethnic category 2001 census	White
SNOMED	113169009	Armenians	White
SNOMED	14045001	Caucasian	White
SNOMED	14176005	Danes	White
SNOMED	1451003	Greeks	White
SNOMED	154163002	Other white ethnic group	White
SNOMED	154192003	Greek &/or Greek Cypriot (NMO)	White
SNOMED	154193008	Turkish &/or Turkish Cypriot (NMO)	White
SNOMED	154194002	Other European (NMO)	White
SNOMED	154208003	Irish traveller	White
SNOMED	154213004	New Zealand European	White
SNOMED	154214005	Other European in New Zealand	White
SNOMED	17095009	Norwegians	White
SNOMED	18583004	Estonians	White
SNOMED	185984009	White - ethnic group	White
SNOMED	185987002	Other white ethnic group	White
SNOMED	186015007	Greek &/or Greek Cypriot (NMO)	White
SNOMED	186016008	Turkish &/or Turkish Cypriot (NMO)	White
SNOMED	186017004	Other European (NMO)	White
SNOMED	186031004	Irish traveller	White
SNOMED	186036009	New Zealand European	White
SNOMED	19434008	French	White
SNOMED	270466006	Greek/Greek Cypriot (NMO)	White
SNOMED	270467002	Turkish/Turkish Cypriot (NMO)	White
SNOMED	275599007	Greek (NMO)	White
SNOMED	275600005	Greek Cypriot (NMO)	White
SNOMED	275601009	Turkish (NMO)	White
SNOMED	275602002	Turkish Cypriot (NMO)	White
SNOMED	28409002	Spaniards	White
SNOMED	28562006	Poles	White
SNOMED	286009	Czech	White
SNOMED	29343004	Bulgarian	White
SNOMED	315238004	Other white ethnic group	White
SNOMED	315283003	Irish traveller	White
SNOMED	31637002	Italians	White
SNOMED	32045009	Georgians	White
SNOMED	36329002	Slovak	White
SNOMED	367505005	Caucasian (living organism)	White
SNOMED	393199009	Gypsies	White
SNOMED	394149000	Gypsies	White
SNOMED	394635008	Gypsies	White
SNOMED	40182006	Gypsies	White
SNOMED	414152003	European	White
SNOMED	445343003	Romanian	White
SNOMED	45465003	Basques	White
SNOMED	518701000000103	Romanian	White
SNOMED	518721000000107	Bulgarian	White
SNOMED	519681000000108	Czech	White
SNOMED	53460002	Serbs	White
SNOMED	56056003	Belgians	White
SNOMED	64693008	Hungarian	White
SNOMED	668681000000107	Other white ethnic group	White
SNOMED	68486007	Austrians	White
SNOMED	710011000000101	Slovak	White
SNOMED	718021000000105	Portuguese	White
SNOMED	718958002	Roma	White
SNOMED	718959005	Czech Roma	White
SNOMED	718960000	Romanian Roma	White
SNOMED	718961001	Slovak Roma	White
SNOMED	718962008	Bulgarian Roma	White
SNOMED	718963003	Hungarian Roma	White
SNOMED	718964009	Polish Roma	White
SNOMED	72809004	Icelanders	White
SNOMED	733078003	Ukrainian	White
SNOMED	733446001	Canadian	White
SNOMED	735001008	Scandinavian	White
SNOMED	76574004	Swiss	White
SNOMED	7695005	Germans	White
SNOMED	80208004	Portuguese	White
SNOMED	81403004	Swedes	White
SNOMED	85163001	Russians	White
SNOMED	88911000000101	Irish Traveller - ethnic category 2001 census	White
SNOMED	88921000000107	Traveller - ethnic category 2001 census	White
SNOMED	88931000000109	Gypsy/Romany - ethnic category 2001 census	White
SNOMED	88941000000100	Polish - ethnic category 2001 census	White
SNOMED	88951000000102	Baltic States (Estonian or Latvian or Lithuanian) - ethnic category 2001 census	White
SNOMED	88961000000104	Commonwealth of (Russian) Independent States - ethnic category 2001 census	White
SNOMED	88971000000106	Albanian - ethnic category 2001 census	White
SNOMED	88981000000108	Serbian - ethnic category 2001 census	White
SNOMED	92411000000108	Other White background - ethnic category 2001 census	White
SNOMED	92791000000109	Cypriot (part not stated) - ethnic category 2001 census	White
SNOMED	93921000000101	Ulster Scots - ethnic category 2001 census	White
SNOMED	93931000000104	Greek - ethnic category 2001 census	White
SNOMED	93941000000108	Greek Cypriot - ethnic category 2001 census	White
SNOMED	93951000000106	Turkish Cypriot - ethnic category 2001 census	White
SNOMED	93961000000109	Italian - ethnic category 2001 census	White
SNOMED	93981000000100	Kosovan - ethnic category 2001 census	White
SNOMED	93991000000103	Bosnian - ethnic category 2001 census	White
SNOMED	94001000000108	Croatian - ethnic category 2001 census	White
SNOMED	94011000000105	Other republics which made up the former Yugoslavia - ethnic category 2001 census	White
SNOMED	94021000000104	Mixed Irish and other White - ethnic category 2001 census	White
SNOMED	94031000000102	Other mixed White - ethnic category 2001 census	White
SNOMED	94041000000106	Other White European or European unspecified or Mixed European - ethnic category 2001 census	White
SNOMED	94051000000109	Other White or White unspecified - ethnic category 2001 census	White
SNOMED	9533000	Dutch	White
SNOMED	976671000000104	White: Gypsy or Irish Traveller - England and Wales ethnic category 2011 census	White
SNOMED	976691000000100	White: any other White background - England and Wales ethnic category 2011 census	White
SNOMED	977351000000100	White - Northern Ireland ethnic category 2011 census	White
SNOMED	977371000000109	Irish Traveller - Northern Ireland ethnic category 2011 census	White
SNOMED	977971000000108	White: Gypsy or Irish Traveller - Scotland ethnic category 2011 census	White
SNOMED	978011000000101	White: Polish - Scotland ethnic category 2011 census	White
SNOMED	978031000000109	White: any other White ethnic group - Scotland ethnic category 2011 census	White
SNOMED	978041000000100	White: any other white ethnic group - Scotland ethnic category 2011 census	White
SNOMED	978021000000107	White: Polish - Scotland ethnic category 2011 census	White
SNOMED	413773004	Caucasian (racial group)	White
SNOMED	977381000000106	Irish Traveller - Northern Ireland ethnic category 2011 census	White
SNOMED	976701000000100	White: any other white background - England and Wales ethnic category 2011 census	White
SNOMED	977981000000105	White: Gypsy or Irish Traveller - Scotland ethnic category 2011 census	White
SNOMED	976681000000102	White: Gypsy or Irish Traveller - England and Wales ethnic category 2011 census	White
SNOMED	154162007	White Irish	White
SNOMED	154191005	Irish (NMO)	White
SNOMED	185986006	White Irish	White
SNOMED	186014006	Irish (NMO)	White
SNOMED	315237009	White Irish	White
SNOMED	494161000000100	White Irish - ethnic category 2001 census	White
SNOMED	92401000000106	Irish - ethnic category 2001 census	White
SNOMED	976651000000108	White: Irish - England and Wales ethnic category 2011 census	White
SNOMED	977951000000104	White: Irish - Scotland ethnic category 2011 census	White
SNOMED	976661000000106	White: Irish - England and Wales ethnic category 2011 census	White
SNOMED	494171000000107	White Irish - ethnic category 2001 census	White
SNOMED	494181000000109	White Irish - ethnic category 2001 census	White
SNOMED	977961000000101	White: Irish - Scotland ethnic category 2011 census	White
SNOMED	110761000000106	English - ethnic category 2001 census	White
SNOMED	14999008	Welsh	White
SNOMED	154160004	White - ethnic group	White
SNOMED	154161000	White British	White
SNOMED	185985005	White British	White
SNOMED	25804004	English	White
SNOMED	315236000	White British	White
SNOMED	401213008	White Scottish	White
SNOMED	401214002	Other white British ethnic group	White
SNOMED	41121000000107	Other white British ethnic group	White
SNOMED	43481000000100	Other white British ethnic group	White
SNOMED	44881000000100	White Scottish	White
SNOMED	44891000000103	Other white British ethnic group	White
SNOMED	494131000000105	White British - ethnic category 2001 census	White
SNOMED	77711000000105	Other white British ethnic group	White
SNOMED	82121000000108	Other white British ethnic group	White
SNOMED	92391000000108	British or mixed British - ethnic category 2001 census	White
SNOMED	92541000000108	Scottish - ethnic category 2001 census	White
SNOMED	92551000000106	Welsh - ethnic category 2001 census	White
SNOMED	92561000000109	Northern Irish - ethnic category 2001 census	White
SNOMED	92571000000102	Cornish - ethnic category 2001 census	White
SNOMED	976631000000101	White: English or Welsh or Scottish or Northern Irish or British - England and Wales ethnic category 2011 census	White
SNOMED	977911000000103	White: Scottish - Scotland ethnic category 2011 census	White
SNOMED	977931000000106	White: other British - Scotland ethnic category 2011 census	White
SNOMED	977921000000109	White: Scottish - Scotland ethnic category 2011 census	White
SNOMED	494151000000103	White British - ethnic category 2001 census	White
SNOMED	976641000000105	White: English or Welsh or Scottish or Northern Irish or British - England and Wales ethnic category 2011 census	White
SNOMED	977361000000102	White - Northern Ireland ethnic category 2011 census	White
SNOMED	977941000000102	White: other British - Scotland ethnic category 2011 census	White
SNOMED	494141000000101	White British - ethnic category 2001 census	White
SNOMED	110771000000104	Black and White - ethnic category 2001 census	Mixed
SNOMED	154175007	Black - other, mixed	Mixed
SNOMED	154176008	Other Black - Black/White orig	Mixed
SNOMED	154177004	Other Black - Black/Asian orig	Mixed
SNOMED	154196000	Other ethnic, mixed origin	Mixed
SNOMED	154197009	Other ethnic, Black/White orig	Mixed
SNOMED	154199007	Other ethnic, mixed white orig	Mixed
SNOMED	154200005	Other ethnic, other mixed orig	Mixed
SNOMED	185998001	Black - other, mixed	Mixed
SNOMED	185999009	Other Black - Black/White orig	Mixed
SNOMED	186000006	Other Black - Black/Asian orig	Mixed
SNOMED	186019001	Other ethnic, mixed origin	Mixed
SNOMED	186022004	Other ethnic, mixed white origin	Mixed
SNOMED	186023009	Other ethnic, other mixed origin	Mixed
SNOMED	315239007	Mixed ethnic census group	Mixed
SNOMED	92451000000107	Other Mixed background - ethnic category 2001 census	Mixed
SNOMED	92581000000100	Black and Asian - ethnic category 2001 census	Mixed
SNOMED	92591000000103	Black and Chinese - ethnic category 2001 census	Mixed
SNOMED	92601000000109	Chinese and White - ethnic category 2001 census	Mixed
SNOMED	92611000000106	Asian and Chinese - ethnic category 2001 census	Mixed
SNOMED	92621000000100	Other Mixed or Mixed unspecified - ethnic category 2001 census	Mixed
SNOMED	92631000000103	Mixed Asian - ethnic category 2001 census	Mixed
SNOMED	92721000000106	Mixed Black - ethnic category 2001 census	Mixed
SNOMED	976771000000108	Mixed multiple ethnic groups: any other Mixed or multiple ethnic background - England and Wales ethnic category 2011 census	Mixed
SNOMED	976781000000105	Mixed multiple ethnic groups: any other Mixed or Multiple ethnic background - England and Wales ethnic category 2011 census	Mixed
SNOMED	977551000000106	Mixed multiple ethnic groups: any other Mixed or multiple ethnic background - Northern Ireland ethnic category 2011 census	Mixed
SNOMED	977561000000109	Mixed multiple ethnic groups: any other Mixed or Multiple ethnic background - Northern Ireland ethnic category 2011 census	Mixed
SNOMED	978051000000102	Mixed or multiple ethnic groups: any Mixed or multiple ethnic group - Scotland ethnic category 2011 census	Mixed
SNOMED	978061000000104	Mixed or multiple ethnic groups: any Mixed or Multiple ethnic group - Scotland ethnic category 2011 census	Mixed
SNOMED	414752008	Mixed racial group (racial group)	Mixed
SNOMED	154198004	Other ethnic, Asian/White orig	Mixed
SNOMED	186021006	Other ethnic, Asian/White origin	Mixed
SNOMED	92441000000109	White and Asian - ethnic category 2001 census	Mixed
SNOMED	976751000000104	Mixed multiple ethnic groups: White and Asian - England and Wales ethnic category 2011 census	Mixed
SNOMED	976761000000101	Mixed multiple ethnic groups: white and Asian - England and Wales ethnic category 2011 census	Mixed
SNOMED	977431000000100	Mixed multiple ethnic groups: White and Asian - Northern Ireland ethnic category 2011 census	Mixed
SNOMED	977441000000109	Mixed multiple ethnic groups: white and Asian - Northern Ireland ethnic category 2011 census	Mixed
SNOMED	154202002	Black African and White	Mixed
SNOMED	186025002	Black African and White	Mixed
SNOMED	315635008	Black African and White	Mixed
SNOMED	413466005	Afro-Caucasian	Mixed
SNOMED	92431000000100	White and Black African - ethnic category 2001 census	Mixed
SNOMED	976731000000106	Mixed multiple ethnic groups: White and Black African - England and Wales ethnic category 2011 census	Mixed
SNOMED	976741000000102	Mixed multiple ethnic groups: white and black African - England and Wales ethnic category 2011 census	Mixed
SNOMED	977411000000108	Mixed multiple ethnic groups: White and Black African - Northern Ireland ethnic category 2011 census	Mixed
SNOMED	977421000000102	Mixed multiple ethnic groups: white and black African - Northern Ireland ethnic category 2011 census	Mixed
SNOMED	154201009	Black Caribbean and White	Mixed
SNOMED	186020007	Other ethnic, Black/White origin	Mixed
SNOMED	186024003	Black Caribbean and White	Mixed
SNOMED	315634007	Black Caribbean and White	Mixed
SNOMED	92421000000102	White and Black Caribbean - ethnic category 2001 census	Mixed
SNOMED	976711000000103	Mixed multiple ethnic groups: White and Black Caribbean - England and Wales ethnic category 2011 census	Mixed
SNOMED	976721000000109	Mixed multiple ethnic groups: white and black Caribbean - England and Wales ethnic category 2011 census	Mixed
SNOMED	977391000000108	Mixed multiple ethnic groups: White and Black Caribbean - Northern Ireland ethnic category 2011 census	Mixed
SNOMED	977401000000106	Mixed multiple ethnic groups: white and black Caribbean - Northern Ireland ethnic category 2011 census	Mixed
SNOMED	10432001	Onge	Asian
SNOMED	110781000000102	Sinhalese - ethnic category 2001 census	Asian
SNOMED	12556008	Tamils	Asian
SNOMED	1340002	Malays	Asian
SNOMED	154188005	E Afric Asian &/or Indo-Carib (NMO)	Asian
SNOMED	154190006	Other Asian (NMO)	Asian
SNOMED	154207008	Other Asian ethnic group	Asian
SNOMED	154223008	South East Asian	Asian
SNOMED	154226000	Other Asian	Asian
SNOMED	186011003	E Afric Asian &/or Indo-Carib (NMO)	Asian
SNOMED	186013000	Other Asian (NMO)	Asian
SNOMED	186030003	Other Asian ethnic group	Asian
SNOMED	186044009	South East Asian	Asian
SNOMED	186046006	Other Asian	Asian
SNOMED	20449009	Javanese	Asian
SNOMED	21993009	Indonesians	Asian
SNOMED	24812003	Mongol	Asian
SNOMED	26215007	South Asian Aborigine	Asian
SNOMED	2688009	Tristan da Cunhans	Asian
SNOMED	270465005	E Afric Asian/Indo-Carib (NMO)	Asian
SNOMED	275596000	East African Asian (NMO)	Asian
SNOMED	275597009	Indo-Caribbean (NMO)	Asian
SNOMED	27683006	Ainu	Asian
SNOMED	2852001	Bhutanese	Asian
SNOMED	28796001	Siamese	Asian
SNOMED	315280000	Asian - ethnic group	Asian
SNOMED	315281001	Other Asian ethnic group	Asian
SNOMED	32513008	Dyaks	Asian
SNOMED	40165009	Buriats	Asian
SNOMED	414551003	Japanese	Asian
SNOMED	414978006	Oriental	Asian
SNOMED	42632009	Andamanese	Asian
SNOMED	4299001	Marathas	Asian
SNOMED	44460002	Turks	Asian
SNOMED	46723002	Badagas	Asian
SNOMED	47250000	Bruneians	Asian
SNOMED	48679001	Bogobos	Asian
SNOMED	53195006	Kirghiz	Asian
SNOMED	57405008	Chenchu	Asian
SNOMED	63736003	Taiwanese	Asian
SNOMED	661741000000103	Other Asian	Asian
SNOMED	67165000	Lapps	Asian
SNOMED	704385002	Punjabi	Asian
SNOMED	704386001	Orang asli	Asian
SNOMED	704387005	Kadazan	Asian
SNOMED	704388000	Melanau	Asian
SNOMED	704389008	Murut	Asian
SNOMED	704390004	Bajau	Asian
SNOMED	704391000	Bidayuh	Asian
SNOMED	704392007	Iban	Asian
SNOMED	718131000000106	Nepali	Asian
SNOMED	76768002	Filipinos	Asian
SNOMED	81283004	Todas	Asian
SNOMED	81846005	Naiars	Asian
SNOMED	83365001	Thais	Asian
SNOMED	83939006	Irula	Asian
SNOMED	86461000000107	Sri Lankan - ethnic category 2001 census	Asian
SNOMED	90348007	Ghashgai	Asian
SNOMED	91066000	Tatars	Asian
SNOMED	91191002	Oraons	Asian
SNOMED	92481000000101	Other Asian background - ethnic category 2001 census	Asian
SNOMED	92651000000105	Kashmiri - ethnic category 2001 census	Asian
SNOMED	92661000000108	East African Asian - ethnic category 2001 census	Asian
SNOMED	92671000000101	Tamil - ethnic category 2001 census	Asian
SNOMED	92681000000104	British Asian - ethnic category 2001 census	Asian
SNOMED	92691000000102	Caribbean Asian - ethnic category 2001 census	Asian
SNOMED	92701000000102	Other Asian or Asian unspecified - ethnic category 2001 census	Asian
SNOMED	92751000000101	Vietnamese - ethnic category 2001 census	Asian
SNOMED	92761000000103	Japanese - ethnic category 2001 census	Asian
SNOMED	92771000000105	Filipino - ethnic category 2001 census	Asian
SNOMED	92781000000107	Malaysian - ethnic category 2001 census	Asian
SNOMED	976871000000103	Asian or Asian British: any other Asian background - England and Wales ethnic category 2011 census	Asian
SNOMED	977771000000105	Asian or Asian British: any other Asian background - Northern Ireland ethnic category 2011 census	Asian
SNOMED	978211000000108	Asian or Asian Scottish or Asian British: any other Asian group - Scotland ethnic category 2011 census	Asian
SNOMED	976881000000101	Asian or Asian British: any other Asian background - England and Wales ethnic category 2011 census	Asian
SNOMED	977781000000107	Asian or Asian British: any other Asian background - Northern Ireland ethnic category 2011 census	Asian
SNOMED	978221000000102	Asian or Asian Scottish or Asian British: any other Asian group - Scotland ethnic category 2011 census	Asian
SNOMED	154180003	Bangladeshi	Asian
SNOMED	186003008	Bangladeshi	Asian
SNOMED	92471000000103	Bangladeshi or British Bangladeshi - ethnic category 2001 census	Asian
SNOMED	976831000000100	Asian or Asian British: Bangladeshi - England and Wales ethnic category 2011 census	Asian
SNOMED	977731000000108	Asian or Asian British: Bangladeshi - Northern Ireland ethnic category 2011 census	Asian
SNOMED	978171000000105	Asian or Asian Scottish or Asian British: Bangladeshi, Bangladeshi Scottish or Bangladeshi British - Scotland ethnic category 2011 census	Asian
SNOMED	976841000000109	Asian or Asian British: Bangladeshi - England and Wales ethnic category 2011 census	Asian
SNOMED	977741000000104	Asian or Asian British: Bangladeshi - Northern Ireland ethnic category 2011 census	Asian
SNOMED	978181000000107	Asian or Asian Scottish or Asian British: Bangladeshi Bangladeshi Scottish or Banagaldeshi British - Scotland ethnic category 2011 census	Asian
SNOMED	154179001	Pakistani	Asian
SNOMED	186002003	Pakistani	Asian
SNOMED	81035008	Pakistani (Urduspeakers)	Asian
SNOMED	92461000000105	Pakistani or British Pakistani - ethnic category 2001 census	Asian
SNOMED	976811000000108	Asian or Asian British: Pakistani - England and Wales ethnic category 2011 census	Asian
SNOMED	977711000000100	Asian or Asian British: Pakistani - Northern Ireland ethnic category 2011 census	Asian
SNOMED	978071000000106	Asian or Asian Scottish or Asian British: Pakistani, Pakistani Scottish or Pakistani British - Scotland ethnic category 2011 census	Asian
SNOMED	978081000000108	Asian or Asian Scottish or Asian British: Pakistani Pakistani Scottish or Pakistani British - Scotland ethnic category 2011 census	Asian
SNOMED	976821000000102	Asian or Asian British: Pakistani - England and Wales ethnic category 2011 census	Asian
SNOMED	977721000000106	Asian or Asian British: Pakistani - Northern Ireland ethnic category 2011 census	Asian
SNOMED	110751000000108	Indian or British Indian - ethnic category 2001 census	Asian
SNOMED	154178009	Indian	Asian
SNOMED	154189002	Indian sub-continent (NMO)	Asian
SNOMED	154225001	Indian	Asian
SNOMED	186001005	Indian (East Indian)	Asian
SNOMED	186012005	Indian sub-continent (NMO)	Asian
SNOMED	186045005	Indian	Asian
SNOMED	64483007	Indians (Hindi-speaking)	Asian
SNOMED	92641000000107	Punjabi - ethnic category 2001 census	Asian
SNOMED	976791000000107	Asian or Asian British: Indian - England and Wales ethnic category 2011 census	Asian
SNOMED	977591000000103	Asian or Asian British: Indian - Northern Ireland ethnic category 2011 census	Asian
SNOMED	978111000000100	Asian or Asian Scottish or Asian British: Indian, Indian Scottish or Indian British - Scotland ethnic category 2011 census	Asian
SNOMED	977601000000109	Asian or Asian British: Indian - Northern Ireland ethnic category 2011 census	Asian
SNOMED	976801000000106	Asian or Asian British: Indian - England and Wales ethnic category 2011 census	Asian
SNOMED	978121000000106	Asian or Asian Scottish or Asian British: Indian Indian Scottish or Indian British - Scotland ethnic category 2011 census	Asian
SNOMED	414481008	Indian (racial group)	Asian
SNOMED	110791000000100	Black British - ethnic category 2001 census	Black
SNOMED	15086000	African American	Black
SNOMED	154166005	Black, other, non-mixed origin	Black
SNOMED	154167001	Black British	Black
SNOMED	154169003	Black N African &/or Arab &/or Iranian	Black
SNOMED	154171003	Black E Afric Asia &/or Indo-Caribb	Black
SNOMED	154172005	Black Indian sub-continent	Black
SNOMED	154173000	Black - other Asian	Black
SNOMED	154174006	Black Black - other	Black
SNOMED	154206004	Other black ethnic group	Black
SNOMED	185989004	Black, other, non-mixed origin	Black
SNOMED	185990008	Black British	Black
SNOMED	185992000	Black N African &/or Arab &/or Iranian	Black
SNOMED	185994004	Black E Afric Asia &/or Indo-Caribb	Black
SNOMED	185995003	Black Indian sub-continent	Black
SNOMED	185996002	Black - other Asian	Black
SNOMED	185997006	Black Black - other	Black
SNOMED	186029008	Other black ethnic group	Black
SNOMED	270461001	Black N African/Arab/Iranian	Black
SNOMED	270462008	Black East African Asian/Indo-Caribbean	Black
SNOMED	275587000	Black Arab	Black
SNOMED	275588005	Black Iranian	Black
SNOMED	275589002	Black East African Asian	Black
SNOMED	275590006	Black Indo-Caribbean	Black
SNOMED	315240009	Black - ethnic group	Black
SNOMED	315279003	Other black ethnic group	Black
SNOMED	651601000000100	Black Black - other	Black
SNOMED	92501000000105	Other Black background - ethnic category 2001 census	Black
SNOMED	92741000000104	Other Black or Black unspecified - ethnic category 2001 census	Black
SNOMED	976931000000109	Black or African or Caribbean or Black British: other Black or African or Caribbean background - England and Wales ethnic category 2011 census	Black
SNOMED	977831000000102	Black or African or Caribbean or Black British: other Black or African or Caribbean background - Northern Ireland ethnic category 2011 census	Black
SNOMED	978271000000103	Caribbean or Black: Caribbean, Caribbean Scottish or Caribbean British - Scotland ethnic category 2011 census	Black
SNOMED	978341000000102	Caribbean or Black: Black, Black Scottish or Black British - Scotland ethnic category 2011 census	Black
SNOMED	978361000000101	Caribbean or Black: any other Black or Caribbean group - Scotland ethnic category 2011 census	Black
SNOMED	976941000000100	Black or African or Caribbean or Black British : other black or African or Caribbean background - England and Wales ethnic category 2011 census	Black
SNOMED	978371000000108	Caribbean or Black: any other Black or Caribbean group - Scotland ethnic category 2011 census	Black
SNOMED	977841000000106	Black or African or Caribbean or Black British: other black or African or Caribbean background - Northern Ireland ethnic category 2011 census	Black
SNOMED	978351000000104	Caribbean or Black: Black Black Scottish or Black British - Scotland ethnic category 2011 census	Black
SNOMED	521000220104	Black Irish (ethnic group)	Black
SNOMED	10008004	Ewe	Black
SNOMED	11794009	Kenyans	Black
SNOMED	13440006	Tanganyikans	Black
SNOMED	14470009	Tutsi	Black
SNOMED	154165009	Black African	Black
SNOMED	154170002	Black - other African country	Black
SNOMED	154187000	Other African countries (NMO)	Black
SNOMED	18167009	Black African	Black
SNOMED	185993005	Black - other African country	Black
SNOMED	186010002	Other African countries (NMO)	Black
SNOMED	1919006	Egyptians	Black
SNOMED	21868006	Madagascans	Black
SNOMED	23922002	Batutsi	Black
SNOMED	2720008	Hututu	Black
SNOMED	275586009	Black North African	Black
SNOMED	37474002	Ghanaians	Black
SNOMED	37843006	Fulani	Black
SNOMED	3818007	Senegalese	Black
SNOMED	39764005	Bantu	Black
SNOMED	41076003	Mozambiquans	Black
SNOMED	46110004	Somalis	Black
SNOMED	51750002	Hottentot	Black
SNOMED	52075006	Congolese	Black
SNOMED	58047002	Barundi	Black
SNOMED	59366001	Ibo	Black
SNOMED	67439005	Msutu	Black
SNOMED	71176007	Pygmies	Black
SNOMED	72201005	Hobe	Black
SNOMED	72248007	Kikuyu	Black
SNOMED	76253004	Zulu	Black
SNOMED	76775001	Ugandans	Black
SNOMED	80528001	Xosa	Black
SNOMED	8124001	West Africans	Black
SNOMED	82174001	Shona	Black
SNOMED	83584002	Luo	Black
SNOMED	85371009	Bushmen	Black
SNOMED	870448005	Khoikhoi	Black
SNOMED	88790004	Abyssinians (Amharas)	Black
SNOMED	88839008	Sudanese	Black
SNOMED	88934004	Nigerians	Black
SNOMED	90822005	Gambians	Black
SNOMED	9158000	Liberians	Black
SNOMED	92491000000104	African - ethnic category 2001 census	Black
SNOMED	92711000000100	Somali - ethnic category 2001 census	Black
SNOMED	92731000000108	Nigerian - ethnic category 2001 census	Black
SNOMED	94061000000107	North African - ethnic category 2001 census	Black
SNOMED	976891000000104	Black or African or Caribbean or Black British: African - England and Wales ethnic category 2011 census	Black
SNOMED	977791000000109	Black or African or Caribbean or Black British: African - Northern Ireland ethnic category 2011 census	Black
SNOMED	978231000000100	African: African, African Scottish or African British - Scotland ethnic category 2011 census	Black
SNOMED	978251000000107	African: any other African - Scotland ethnic category 2011 census	Black
SNOMED	978241000000109	African: African African Scottish or African British - Scotland ethnic category 2011 census	Black
SNOMED	976901000000103	Black or African or Caribbean or Black British: African - England and Wales ethnic category 2011 census	Black
SNOMED	977801000000108	Black or African or Caribbean or Black British: African - Northern Ireland ethnic category 2011 census	Black
SNOMED	978261000000105	African: any other African - Scotland ethnic category 2011 census	Black
SNOMED	107691000000105	Caribbean - ethnic category 2001 census	Black
SNOMED	154164008	Black Caribbean	Black
SNOMED	154168006	Black Caribbean &/or W.I. &/or Guyana	Black
SNOMED	154185008	Caribbean I. &/or W.I. &/or Guyana (NMO)	Black
SNOMED	160531006	Race: West indian	Black
SNOMED	185988007	Black Caribbean	Black
SNOMED	185991007	Black Caribbean &/or W.I. &/or Guyana	Black
SNOMED	186008004	Caribbean I. &/or W.I. &/or Guyana (NMO)	Black
SNOMED	270460000	Black Caribbean/West India/Guyana	Black
SNOMED	270463003	Caribbean I./W.I./Guyana (NMO)	Black
SNOMED	275591005	Caribbean Island (NMO)	Black
SNOMED	275592003	West Indian (NMO)	Black
SNOMED	275593008	Guyana (NMO)	Black
SNOMED	309643000	Black West Indian	Black
SNOMED	309644006	Black Guyana	Black
SNOMED	413465009	Afro-Caribbean	Black
SNOMED	976911000000101	Black or African or Caribbean or Black British: Caribbean - England and Wales ethnic category 2011 census	Black
SNOMED	977811000000105	Black or African or Caribbean or Black British: Caribbean - Northern Ireland ethnic category 2011 census	Black
SNOMED	976921000000107	Black or African or Caribbean or Black British : Caribbean - England and Wales ethnic category 2011 census (finding)	Black
SNOMED	977821000000104	Black or African or Caribbean or Black British: Caribbean - Northern Ireland ethnic category 2011 census	Black
SNOMED	978281000000101	Caribbean or Black: Caribbean Caribbean Scottish or Caribbean British - Scotland ethnic category 2011 census	Black
SNOMED	10292001	Guamians	Other
SNOMED	108342005	South Asian AND/OR Australian aborigine	Other
SNOMED	113170005	Aymara	Other
SNOMED	113171009	Coushatta	Other
SNOMED	13233008	Flathead	Other
SNOMED	154182006	Other ethnic non-mixed (NMO)	Other
SNOMED	154183001	Brit. ethnic minor. spec.(NMO)	Other
SNOMED	154184007	Brit. ethnic minor. unsp (NMO)	Other
SNOMED	154186009	N African Arab &/or Iranian (NMO)	Other
SNOMED	154195001	Other ethnic NEC (NMO)	Other
SNOMED	154203007	Vietnamese	Other
SNOMED	154209006	Other ethnic group	Other
SNOMED	154212009	New Zealand ethnic groups	Other
SNOMED	154215006	New Zealand Maori	Other
SNOMED	154216007	Samoan	Other
SNOMED	154217003	Cook Island Maori	Other
SNOMED	154218008	Tongan	Other
SNOMED	154219000	Niuean	Other
SNOMED	154220006	Tokelauan	Other
SNOMED	154221005	Fijian	Other
SNOMED	154222003	Other Pacific ethnic group	Other
SNOMED	154227009	Other New Zealand ethnic group	Other
SNOMED	154229007	New Zealand ethnic group NOS	Other
SNOMED	15801006	Kapingas	Other
SNOMED	17789004	Papuans	Other
SNOMED	18575005	Oceanian	Other
SNOMED	186005001	Other ethnic non-mixed (NMO)	Other
SNOMED	186006000	British ethnic minority specified (NMO)	Other
SNOMED	186007009	British ethnic minority unspecified (NMO)	Other
SNOMED	186009007	N African Arab &/or Iranian (NMO)	Other
SNOMED	186018009	Other ethnic NEC (NMO)	Other
SNOMED	186026001	Vietnamese	Other
SNOMED	186032006	Other ethnic group	Other
SNOMED	186035008	New Zealand ethnic groups	Other
SNOMED	186037000	Other European in New Zealand	Other
SNOMED	186039002	New Zealand Maori	Other
SNOMED	186040000	Cook Island Maori	Other
SNOMED	186041001	Niuean	Other
SNOMED	186042008	Tokelauan	Other
SNOMED	186043003	Other Pacific ethnic group	Other
SNOMED	186047002	Other New Zealand ethnic group	Other
SNOMED	186048007	New Zealand ethnic group NOS	Other
SNOMED	18664001	Xavante	Other
SNOMED	19085009	Saipanese	Other
SNOMED	20140003	Hawaiians	Other
SNOMED	20291009	Lacandon	Other
SNOMED	21047009	Aleuts	Other
SNOMED	22007004	Shoshone	Other
SNOMED	23517005	Polynesians	Other
SNOMED	23534002	Melanesians	Other
SNOMED	25750005	Admiralty Islanders	Other
SNOMED	270464009	N African Arab/Iranian (NMO)	Other
SNOMED	27301002	Paez	Other
SNOMED	275594002	North African Arab (NMO)	Other
SNOMED	275595001	Iranian (NMO)	Other
SNOMED	27700004	Iraqi	Other
SNOMED	28821007	Easter Islanders	Other
SNOMED	296841000000102	Yemeni	Other
SNOMED	312859007	Vietnamese	Other
SNOMED	315282008	Other ethnic group	Other
SNOMED	32873005	Bloods	Other
SNOMED	33182009	Trukese	Other
SNOMED	3353005	Pueblo	Other
SNOMED	34334001	New Caledonians	Other
SNOMED	35007000	Utes	Other
SNOMED	3698008	Micronesians	Other
SNOMED	38144004	Athabascans	Other
SNOMED	38361009	Koreans	Other
SNOMED	38750003	Bororo	Other
SNOMED	4073004	Palauans	Other
SNOMED	413569000	Arab	Other
SNOMED	414661004	Melanesian	Other
SNOMED	41798002	Caroline Islanders	Other
SNOMED	43056000	Cuna	Other
SNOMED	43608005	Australian Aborigines	Other
SNOMED	43890005	Dieguenos	Other
SNOMED	47327008	Mexican Indians	Other
SNOMED	48118002	Yapese	Other
SNOMED	48294008	Solomon Islanders	Other
SNOMED	48375000	Seminole	Other
SNOMED	49202008	Gilbertese	Other
SNOMED	50405005	Senoi	Other
SNOMED	55990000	Inca	Other
SNOMED	57539009	Navaho	Other
SNOMED	583481000000105	Other ethnic NEC (NMO)	Other
SNOMED	592491000000104	Other New Zealand ethnic group	Other
SNOMED	592501000000105	New Zealand ethnic group NOS	Other
SNOMED	59487007	Syrians	Other
SNOMED	59597001	Marshallese	Other
SNOMED	60157000	Ellice Islanders	Other
SNOMED	62598008	Venezuelan Indians	Other
SNOMED	63457007	Maya	Other
SNOMED	6373008	Choco	Other
SNOMED	63732001	New Hebrideans	Other
SNOMED	65776006	Blackfeet	Other
SNOMED	661731000000107	Other Pacific ethnic group	Other
SNOMED	66406004	Huasteco	Other
SNOMED	666871000000107	Other ethnic group	Other
SNOMED	66920001	Amerind	Other
SNOMED	67931002	Aztec	Other
SNOMED	69865008	Fijian	Other
SNOMED	69983001	Irani	Other
SNOMED	71949006	Chippewa	Other
SNOMED	72337002	Brazilian Indians	Other
SNOMED	73524008	Caingang	Other
SNOMED	73736004	Maori	Other
SNOMED	74159009	Melanuans	Other
SNOMED	74302004	Apache	Other
SNOMED	75301003	Mapuche	Other
SNOMED	75326007	Labradors	Other
SNOMED	75704009	Toba	Other
SNOMED	76460008	Yanomama	Other
SNOMED	76883002	Huichol	Other
SNOMED	77502007	Atacamenos	Other
SNOMED	77686000	Kwakiutl	Other
SNOMED	79434006	Quechua	Other
SNOMED	81560001	Tongan	Other
SNOMED	81653003	Pehuenches	Other
SNOMED	85515006	Eskimo	Other
SNOMED	86275006	Samoan	Other
SNOMED	87323008	Nez PercÃ©	Other
SNOMED	89001000000105	Arab - ethnic category 2001 census	Other
SNOMED	89011000000107	Iranian - ethnic category 2001 census	Other
SNOMED	89021000000101	South and Central American - ethnic category 2001 census	Other
SNOMED	89026003	Alacaluf	Other
SNOMED	90027003	Arabs	Other
SNOMED	91488008	New Britons	Other
SNOMED	92521000000101	Other - ethnic category 2001 census	Other
SNOMED	94071000000100	Middle Eastern (excluding Israeli, Iranian and Arab) - ethnic category 2001 census	Other
SNOMED	94081000000103	Israeli - ethnic category 2001 census	Other
SNOMED	94091000000101	Kurdish - ethnic category 2001 census	Other
SNOMED	94101000000109	Moroccan - ethnic category 2001 census	Other
SNOMED	94111000000106	Latin American - ethnic category 2001 census	Other
SNOMED	94121000000100	Multi-ethnic islands: Mauritian or Seychellois or Maldivian or St Helena - ethnic category 2001 census	Other
SNOMED	94151000000105	Any other group - ethnic category 2001 census	Other
SNOMED	976951000000102	Other ethnic group: Arab - England and Wales ethnic category 2011 census	Other
SNOMED	976961000000104	Other ethnic group: Arab - England and Wales ethnic category 2011 census	Other
SNOMED	976971000000106	Other ethnic group: any other ethnic group - England and Wales ethnic category 2011 census	Other
SNOMED	976981000000108	Other ethnic group: any other ethnic group - England and Wales ethnic category 2011 census	Other
SNOMED	977851000000109	Other ethnic group: Arab - Northern Ireland ethnic category 2011 census	Other
SNOMED	977861000000107	Other ethnic group: Arab - Northern Ireland ethnic category 2011 census	Other
SNOMED	977871000000100	Other ethnic group: any other ethnic group - Northern Ireland ethnic category 2011 census	Other
SNOMED	977881000000103	Other ethnic group: any other ethnic group - Northern Ireland ethnic category 2011 census	Other
SNOMED	978381000000105	Other ethnic group: Arab, Arab Scottish or Arab British - Scotland ethnic category 2011 census	Other
SNOMED	978391000000107	Other ethnic group: Arab, Arab Scottish or Arab British - Scotland ethnic category 2011 census	Other
SNOMED	978401000000105	Other ethnic group: any other ethnic group - Scotland ethnic category 2011 census	Other
SNOMED	978411000000107	Other ethnic group: any other ethnic group - Scotland ethnic category 2011 census	Other
SNOMED	154181004	Chinese	Asian
SNOMED	154224002	Chinese	Asian
SNOMED	186004002	Chinese	Asian
SNOMED	33897005	Chinese	Asian
SNOMED	92511000000107	Chinese - ethnic category 2001 census	Asian
SNOMED	976851000000107	Asian or Asian British: Chinese - England and Wales ethnic category 2011 census	Asian
SNOMED	977751000000101	Asian or Asian British: Chinese - Northern Ireland ethnic category 2011 census	Asian
SNOMED	978191000000109	Asian or Asian Scottish or Asian British: Chinese - Scotland ethnic category 2011 census	Asian
SNOMED	976861000000105	Asian or Asian British: Chinese - England and Wales ethnic category 2011 census	Asian
SNOMED	977761000000103	Asian or Asian British: Chinese - Northern Ireland ethnic category 2011 census	Asian
SNOMED	978201000000106	Asian or Asian Scottish or Asian British: Chinese - Scotland ethnic category 2011 census	Asian
SNOMED	160513005	European origin	White
SNOMED	160515003	Asian origin	Asian
SNOMED	160519009	Indian origin	Asian

[truncated: 14 more sheets: Codelists clinical conditions, Codelists medication general, Codelist Med (Oral anticoag), Codelist Med (Statins), Codelist Med (Aspirin Dipyrid), Codelist Med (P2Y12), Codelist Med (Any RAASI), Codelist Med (Beta blockers), Codelist Med (Any diuretic), Codelist Med (CCB), Codelist Med (Insulin), Codelist Med (PPI H2 blockers), Participating GP Practice, Comments]
