# Supplementary material for: Active Monitoring for AtriaL FIbrillation (AMALFI): Rationale, protocol, and pilot for a pragmatic, randomized, controlled trial of remote screening for asymptomatic atrial fibrillation
Source: Am Heart J. Author manuscript; Available in PMC 2026 Mar 10. (PMC7618845; doi:10.1016/j.ahj.2025.07.004)
Supplement: D&D_Appendix III [file EMS212696-supplement-D_D_Appendix_III.xlsx]

## Sheet: Version
	AMALFI: Active Monitoring for Atrial Fibrillation
	Definition and Derivation of Baseline Characteristics and Outcomes
	Appendix III: Technical implementation specification
	Version	1.1
	Date	26th June 2025
	Authors	Guilherme Pessoa-Amorim, Georgina Buck, Charlie Harper

## Sheet: Technical Specs
Characteristic	Epoch	Data source	Timeframe	Data column / field	Algorithm	Notes/references
Age at randomisation	Baseline	Randomisation questionnaire	At generation of randomisation questionnaire	Date of birth (dob, participant table), compared with date of randomisation from database (date_randomised. participant table)	The integer part is age in years (the logic used for working this out gives the same number as if asked 'how old are you?'). The fractional part is the remaining number of days / 365.25.
Sex	Baseline	Randomisation questionnaire	At generation of randomisation questionnaire	gender (participant table)	N/A
Ethnicity	Baseline	Primary care (Ethnicity/ consultations)	Any record up to 2.5 years after randomisation	Columns I-K (raw data)	Most common non-missing group in Primary care data;	See Appendix II ("Codelists ethnicity" tab) for relevant ethnicity codelists for Primary care (SNOMED) and HES-APC.
					if ties then prioritise Mixed/Other > Asian > Black > White;
					if no Primary care ethnicity data then use most common non-missing group in HES-APC, with the same prioritisation of ethnicity groups in the event of ties	Date to be extracted from records with dates specified as either day-month-year, month-year (exact day imputed as day 15 of the month), or year (exact date imputed as 15th June)
						Methodological reference: https://pubmed.ncbi.nlm.nih.gov/38388690/
						SNOMED ethnicity codelists extracted from https://www.opencodelists.org/codelist/opensafely/ethnicity-snomed-0removed/2e641f61/
						Timeframe specified up to 2.5 years after randomisation to avoid potential re-classifications in future analyses if longer timeframes and fresh data are used to re-derive this characteristic
		HES-APC		ethnos		HES-APC categories as per data dictionary (https://digital.nhs.uk/data-and-information/data-tools-and-services/data-services/hospital-episode-statistics/hospital-episode-statistics-data-dictionary)
BMI	Baseline	Primary care (Past medical history)	0-3 years pre-randomisation	Columns N-Q (raw data)	Most recent pre-randomisation record;	Date to be extracted from records with dates specified as either day-month-year, month-year (exact day imputed as day 15 of the month) or year (exact date imputed as 15th June)
					exclude extreme values <15 or >60 kg/m2
						Methodological references to support cut-off choice:
						- https://bmcpublichealth.biomedcentral.com/articles/10.1186/s12889-021-10911-9
						- https://www.thelancet.com/journals/langlo/article/PIIS2214-109X(18)30267-5/fulltext
						- https://informatics.bmj.com/content/bmjhci/26/1/e000026.full.pdf
						- https://www.ncbi.nlm.nih.gov/pmc/articles/PMC4052432/
CHA2DS2VASc components	Baseline	Primary care (Past medical history)/	Any pre-randomisation	- heart failure: columns AH-AJ (raw data), restricted to codes specified in Appendix II ("Codelists clinical conditions" tab)	Any pre-randomisation record (for each particular comorbidity)	Date to be extracted from Primary care and HES-APC records with dates specified as either day-month-year, month-year, or year.
				- hypertension: columns AW-AY (raw data)		To determine whether an incomplete date is prior to randomisation, all available linkage data will be reviewed by a clinician in the following cases:
				- diabetes: columns AN-AP (raw data)		- month-year only dates occurring during the same month-year as randomisation
				- stoke/TIA: columns AK-AM (raw data)		- year only dates occurring during the same year as randomisation
				- PE/DVT: columns BI-BK (raw data)		Otherwise missing day will be imputed as day 15 of the month and missing month will be imputed as June.
				- peripheral arterial disease: columns AQ -AS(raw data)		See Appendix II ("Codelists clinical conditions" tab) for relevant SNOMED, ICD-10 and OPCS codes. Note that as SNOMED codes are updated frequently, the list of relevant codes will be updated before analysis at 5 years
				- myocardial infarction: columns AT-AV (raw data)
		HES-APC		diag_XX (any position) and corresponding epistart, opertn_4_xx and corresponding opdate_xx
		Self report	At randomisation		Any record (for each particular comorbidity)	Self-reports of each comorbidity will also be included
		NHSBSA (for diabetes only)	Any record before or within the month of randomisation	PrescribedBNFCode, PrescribedBNFName,	Any record of Insulin use	Insulin records in NHSBSA identified from BNF codelists specified in Appendix II ("Codelist Med (Insulin)" tab) and monthly processing period to be extracted from digits 2-7 in BSAPrescriptionID (format yyyymm)
				BSAPrescriptionID
CHA2DS2VASc score	Baseline	Primary care (Past medical history)	Any pre-randomisation	N/A	Any record in any source (for each item)	Calculated from baseline comorbidity flags:
						- Heart failure (C): 1 point
						- Hypertension (H): 1 point
						- Age ≥75 years (A2): 2 points
						- Diabetes (D): 1 point
						- Stroke or TIA or PE or DVT (S2): 2 points
		HES-APC				- Peripheral arterial disease or myocardial infarction (V): 1 point
		Self report	At randomisation			- Age 65–74 years (A): 1 point
		NHSBSA (for diabetes only)	Any record before or within the month of randomisation			- Female sex (Sc): 1 point
Chronic kidney disease (stage 3+)	Baseline	Primary care (Past medical history)	Any pre-randomisation	Columns AZ-BB (raw data), restricted to codes specified in Appendix II ("Codelists Clinical conditions" tab)	Any pre-randomisation record	Date to be extracted from records with dates specified as either day-month-year, month-year, or year. To determine whether an incomplete date is prior to randomisation, all available linkage data will be reviewed by a clinician in the following cases:
						- month-year only dates occurring during the same month-year as randomisation
						- year only dates occurring during the same year as randomisation
						Otherwise missing day will be imputed as day 15 of the month and missing month will be imputed as June.
						See Appendix II ("Codelists clinical conditions" tab) for relevant ICD-10 and OPCS codes (for HES-APC) and SNOMED codes (for Primary care data). Note that as SNOMED codes are updated frequently, the list of relevant codes will be updated before analysis at 5 years
		HES-APC		diag_XX (any position) and corresponding epistart, opertn_4_xx and corresponding opdate_xx
Atrial fibrillation	Baseline	Primary care (Past medical history)	Any pre-randomisation	Columns V-X (raw data)	Any record	Date to be extracted from records with dates specified as either day-month-year, month-year, or year.
						To approximate incomplete dates, all available linkage data will be reviewed by a clinician in cases where the date is possibly or definitely post-randomisation:
						- month-year only dates occurring during the same month-year as randomisation or during the post-randomisation period
						- year only dates occurring during or after the year of randomisation
						Incomplete dates occurring pre-randomisation: missing day will be imputed as day 15 of the month and missing month will be imputed as June.
	Follow-up	Primary care (Past medical history)	Any post-randomisation (up to death, withdrawal of consent, or 913 days for 2.5 year analyses and 1826 days for 5 year analyses)
	Follow-up	HES-APC	Any post-randomisation (up to 913 days for 2.5 year analyses, or 1826 days for 5 year analyses)	diag_XX (any position) and corresponding epistart	Any record	For sensitivity analyses only
Medication use (yes/no)	Baseline (for drugs specified in section 5)	NHSBSA	Any record before or within the month of randomisation	PrescribedBNFCode, PrescribedBNFName,	Any record	Monthly processing period to be extracted from digits 2-7 in BSAPrescriptionID (format yyyymm)
				BSAPrescriptionID
						Relevant records identified from BNF codelists specified in Appendix II (tabs starting "Codelist Med" )
	Follow-up (oral anticoagulation only)	NHSBSA	Any record after the month of randomisation, and up to and including the calendar month of death, withdrawal, or the 30th calendar month (for 2.5 year analyses) or 60th calendar month (for 5 year analyses) post-randomisation	PrescribedBNFCode, PrescribedBNFName,	Any record	Monthly processing period to be extracted from digits 2-7 in BSAPrescriptionID (format yyyymm)
				BSAPrescriptionID
						Relevant records identified from BNF codelists specified in Appendix II ("Codelist Med (Oral anticoag)" tab).
						Note that as BNF codes are updated frequently, the list of relevant codes for oral-anticoagulants will be reviewed before analysis at 5 years.
Oral anticoagulation exposure (yes/no and first record)	Follow-up	NHSBSA	Record after the month of randomisation, and up to and including the calendar month of death, withdrawal, or the 30th calendar month (for 2.5 year analyses) or 60th calendar month (for 5 year analyses) post-randomisation	PrescribedBNFCode, PrescribedBNFName, BSAPrescriptionID	Calendar month of first record (with time to first record calculated as calendar months from the month of randomisation)	Monthly processing period to be extracted from digits 2-7 in BSAPrescriptionID (format yyyymm)
						Relevant records identified from BNF codelists specified in Appendix II ("Codelist Med (Oral anticoag)" tab) .
						Note that as BNF codes are updated frequently, the list of relevant codes for oral-anticoagulants will be reviewed before analysis at 5 years.
Oral anticoagulation exposure (quantitative)	Follow-up	NHSBSA	Record after the month of randomisation, and up to and including the calendar month of death, withdrawal, or the 30th calendar month (for 2.5 year analyses) or 60th calendar month (for 5 year analyses) post-randomisation	PrescribedBNFCode, PrescribedBNFName, BSAPrescriptionID	Total temporal exposure to anticoagulation, in months, calculated by adding:	Monthly processing period to be extracted from digits 2-7 in BSAPrescriptionID (format yyyymm)
					1. All distinct calendar months with a relevant dispensing record for anticoagulation
					2. All distinct calendar months with no anticoagulation record that fall between two months with a relevant anticoagulation dispensing record, and the interval between those two anticoagulation records is three months or less	Relevant records identified from BNF codelists specified in Appendix II ("Codelist Med (Oral anticoag)" tab).
					(i.e. exposure to anticoagulation considered as any period with a relevant record, or between two relevant records as long as there are no gaps longer than two calendar months between them – please refer to section 6.2 for schematic illustration)
						Note that as BNF codes are updated frequently, the list of relevant codes for oral-anticoagulants will be reviewed before analysis at 5 years.
Date of death	Follow-up	ONS Mortality data	Any	REG_DATE_OF_DEATH	N/A
Date of change of GP practice	Follow-up	Direct contact (as recorded in study database)	Any	practice_id, changed_when (participant_audit table)	N/A	Cross-check GP practice code with list of AMALFI practices in Appendix II ("Participating GP practice" tab).
		NHSBSA		PatientGPODS, BSAPrescriptionID	Extract dispensing record month from digits 2-7 of BSAPrescriptionID (format yyyymm), extract GP practice code from PatientGPODS	Note that there are cases where a single GP ODS Practice code is associated with multiple practice_ID and it is not possible to determine change of GP practice within the same GP ODS practice code. In the one case where the ODS practice code is associated with both a practice_ID taking part in AMALFI and a practice_ID that is not taking part, participants are assumed not to change GP practice int…
					Assign exact date as the first day of the calendar month of the first dispensing record assigned a GP practice code not in AMALFI
Date of withdrawal of consent	Follow-up	Study database	Any	recorded_when, withdrawal_type_id (withdrawal_event table)	Remove entirely from analyses after recorded_when if withdrawal_event_type = 1 (complete study withdrawal)
					Ignore any Primary care data after recorded_when if withdrawal_event_type = 2 (GP data sharing)
					Ignore any NHS data after recorded_when if withdrawal_event_type = 3 (NHS Digital data sharing)
					If withdrawal_event_type = 2 or 3 but not 1, then only the specific source of data specified should be ignored
Patch worn (yes/no)	Follow-up	Patch data	Any	start_date (pr_general table)	start_date is not null
Time from randomisation to patch activation	Follow-up	Patch data	Any	date_randomised (participant table),	N/A	Calculated in days
				start_date (pr_general table)
Length of time patch was worn	Follow-up	Patch data	Any	wear_time (pr_general table)	N/A	Measured in days
Proportion of patch wear time with analysable data	Follow-up	Patch data	Any	analysable_time and wear_time (pr_general table)	analysable_time over wear_time
AF detection by patch (yes/no)	Follow-up	Patch data	Any	episode_dur_max, final_finding_AF (pr_af table)	episode_dur_max >0 and final_finding_AF="AF" or "AF/AFL"
AF/AFL burden (i.e. proportion of time spent in AF during the monitoring period)	Follow-up	Patch data	Any	burden, episode_dur_max (pr_af table)	Extract all burden values where episode_dur_max >0 and final_finding_AF="AF" or "AF/AFL"; burden values of 0.0 should also be included if meeting that condition	NB burden can be reported as 0.0 if AF is detected but the burden is <0.01%.
Longest AF/AFL episode duration (in hours)	Follow-up	Patch data	Any	episode_dur_max_extracted_d, burden, analysable_time (pr_af table)	episode_dur_max_extracted_d*3,600, otherwise if burden=100 then =analysable_time*24	Raw duration provided in seconds, analysable time provided in days
Maximum heart rate during AF/AFL episodes	Follow-up	Patch data	Any	hr_max,episode_dur_max (pr_af table)	episode_dur_max >0	Measured in beats per minute
Minimum heart rate during AF/AFL episodes	Follow-up	Patch data	Any	hr_min, episode_dur_max (pr_af table)	episode_dur_max >0	Measured in beats per minute
Time to first AF/AFL episode during the monitoring period (in days)	Follow-up	Patch data	Any	elapsed_days, episode_dur_max (pr_af table)	episode_dur_max >0
Atrial flutter detection by patch (yes/no)	Follow-up	Patch data	Any	episode_dur_max, final_finding_AF (pr_af table)	episode_dur_max >0 and final_finding_AF="AFL" or "AF/AFL"
Non-sustained SVT (yes/no)	Follow-up	Patch data	Any	episode_dur_max (pr_svt table)	30,000≥episode_dur_max >0
Sustained SVT (yes/no)	Follow-up	Patch data	Any	episode_dur_max (pr_svt table)	episode_dur_max >30,000
Non-sustained VT (yes/no)	Follow-up	Patch data	Any	episode_dur_max (pr_vt table)	30,000≥episode_dur_max >0
Sustained VT (yes/no)	Follow-up	Patch data	Any	episode_dur_max (pr_vt table)	episode_dur_max >30,000
AV Block (2nd degree Mobitz II/high-grade/ complete heart block)	Follow-up	Patch data	Any	Database table name to be confirmed once data uploaded (currently in K:\Amalfi\Zio Patch reports\ Urgent reports sent to GPs.xlsx)	Include findings of ”AV block 2nd degree 2:1”, “AV block 2nd degree Mobitz II”, “Complete AV block”, and “High grade AV block”
Oral anticoagulation exposure (first record after AF diagnosis in patch or Primary care records)	Follow-up	NHSBSA +	Records after the month of first post-randomisation AF in the Primary care record (or records after the month of date of reporting of an AF diagnosis to the GP in cases where there is no post-randomisation Primary care record of AF), and up to and including the calendar month of death, withdrawal or the 30th calendar month (for 2.5 year analyses) or 60th calendar month (for 5 year analyses) post-…	NHSBSA:	Patch data:	NHSBSA (date of anticoagulation record):
		Primary care data (Past medical history) +		- Anticoagulation record date from BSAPrescriptionID	extract report_posted_on for all reports where episode_dur_max >0 and final_finding_AF="AF" or "AF/AFL" (in pr_af table)	- Monthly processing period to be extracted from digits 2-7 in BSAPrescriptionID
		patch data				- Relevant anticoagulation records identified from BNF codelists specified in Appendix II ("Codelist Med (Oral anticoag)" tab). Note that as BNF codes are updated frequently, the list of relevant codes for oral-anticoagulants will be reviewed before analysis at 5 years.
				Primary care data:		Primary care data (date of AF diagnosis):
				- Columns V-X (raw data)		- Date to be extracted from records with dates specified as either day-month-year, month-year, or year only
						To approximate incomplete dates, all available linkage data will be reviewed by a clinician in cases where the date is possibly or definitely post-randomisation:
						- month-year only dates occurring during the same month-year as randomisation or during the post-randomisation period
						- year only dates occurring during or after the year of randomisation
						Incomplete dates occurring pre-randomisation: missing day will be imputed as day 15 of the month and missing month will be imputed as June.
				Patch data:		Patch data (date of reporting of an AF diagnosis to the GP ):
				report_posted_on (pr_general table), episode_dur_max, final_finding_AF (pr_af table)		- Date of reporting of AF diagnosis to GP extracted from the date the patch report was sent to the study team, as they are assumed to be on the same day
Time from date of reporting of AF to GP to AF appearing in the Primary care record (in days)	Follow-up	Patch data	Any	Patch data:	Extract report_posted_on for all reports where episode_dur_max >0 and final_finding_AF="AF" or "AF/AFL" (in pr_af table)
				report_posted_on (pr_general table), episode_dur_max, final_finding_AF (pr_af table)
		Primary care data (Past medical history)		Columns V-X (raw data)		Primary care data (date of AF diagnosis):
						- Date to be extracted from records with dates specified as either day-month-year, month-year, or year only.
						To approximate incomplete dates, all available linkage data will be reviewed by a clinician in cases where the date is possibly or definitely post-randomisation:
						- month-year only dates occurring during the same month-year as randomisation or during the post-randomisation period
						- year only dates occurring during or after the year of randomisation
						Incomplete dates occurring pre-randomisation: missing day will be imputed as day 15 of the month and missing month will be imputed as June..
